# Supplementary material for: Chlorido(η5-cyclo­penta­dien­yl)[(4a,4b,8a,9,9a-η)-fluoren­yl](fluorenyl-κC 9)zirconium(IV) toluene solvate
Source: Acta Crystallogr Sect E Struct Rep Online. 2010 Dec 8;67(Pt 1):m54. doi: 10.1107/S1600536810050816 (PMC3050299; doi:10.1107/S1600536810050816)
Supplement: Supplementary file 1 [file e-67-00m54-sup1.cif]

##############################################################################
###                                                                        ###
###        Electronic paper (Acta Crystallographica Section E)             ###
###                                                                        ###
##############################################################################
#                                                                            #
# This CIF contains the data in a paper accepted for publication in Acta     #
# Crystallographica Section E. It conforms to the requirements of Notes      #
# for Authors for Section E, and has been peer reviewed under the auspices   #
# of the IUCr Commission on Journals.                                        #
#                                                                            #
# Full details of the Crystallographic Information File format               #
# are given in the paper "The Crystallographic Information File (CIF):       #
# a New Standard Archive File for Crystallography" by S. R. Hall, F. H.      #
# Allen and I. D. Brown [Acta Cryst. (1991), A47, 655-685].                  #
#                                                                            #
# The current version of the core CIF dictionary is obtainable from          #
# ftp://ftp.iucr.org/pub/cif_core.dic. The current version number is 2.4.    #
#                                                                            #
# Software is freely available for graphical display of the structure(s) in  #
# this CIF.  For information consult the CIF home page http://www.iucr.org/  #
# cif/home.html                                                              #
#                                                                            #
# This file may be used for bona fide research purposes within the           #
# scientific community so long as proper attribution is given to the journal # 
# article from which it was obtained.                                        #
#                                                                            #
##############################################################################
                                             
data_global
_audit_creation_method     'WinGX routine CIF_UPDATE'
_journal_date_recd_electronic     2010-12-01
_journal_date_accepted     2010-12-03
_journal_name_full     'Acta Crystallographica, Section E'
_journal_year     2011
_journal_volume     67
_journal_issue      1
_journal_page_first     m54
_journal_page_last     m54
_journal_paper_category     QM
_journal_coeditor_code     KP2294
_publ_contact_author_name     '\/Lukasz Ponikiewski'
_publ_contact_author_address
;
Chemical Faculty,
Gdansk University of Technology,
Narutowicza 11/12,
Gdansk PL-80233,
Poland
;
_publ_contact_author_email     'lukasz.ponikiewski@pg.gda.pl'
_publ_contact_author_fax     '+49 58 347 2694'
_publ_contact_author_phone     '+48 58 347 2329'
_publ_section_title
;\
Chlorido(\h^5^-cyclopentadienyl)[(4a,4b,8a,9,9a-\h)-fluorenyl](fluorenyl-\
\k<i>C</i>^9^)zirconium(IV) toluene solvate
;
loop_
    _publ_author_name
    _publ_author_footnote
    _publ_author_address
    '\/Lapczuk-Krygier, Agnieszka' .
;
Chemical Faculty,
Gdansk University of Technology,
Narutowicza 11/12,
Gdansk PL-80233,
Poland
;
    'Ponikiewski, \/Lukasz' .
;
Chemical Faculty,
Gdansk University of Technology,
Narutowicza 11/12,
Gdansk PL-80233,
Poland
;
    'Pikies, Jerzy' .
;
Chemical Faculty,
Gdansk University of Technology,
Narutowicza 11/12,
Gdansk PL-80233,
Poland
;
data_I
_chemical_name_systematic
;
Chlorido(\h^5^-cyclopentadienyl)[(4a,4b,8a,9,9a-\h)-
fluorenyl](fluorenyl-\k<i>C</i>^9^)zirconium(IV) toluene solvate
;
_chemical_formula_moiety     'C31 H23 Cl Zr, C7 H8'
_chemical_formula_sum     'C38 H31 Cl Zr'
_chemical_formula_iupac     '[Zr (C5 H5) (C13 H9)2 Cl], C7 H8'
_chemical_formula_weight     614.3
_symmetry_cell_setting     triclinic
_symmetry_space_group_name_H-M     'P -1'
_symmetry_space_group_name_Hall     '-P 1'
loop_
    _symmetry_equiv_pos_as_xyz
    'x, y, z'
    '-x, -y, -z'
_cell_length_a     9.3091(4)
_cell_length_b     10.7937(4)
_cell_length_c     15.1219(8)
_cell_angle_alpha     77.231(4)
_cell_angle_beta     81.966(4)
_cell_angle_gamma     74.135(4)
_cell_volume     1420.31(11)
_cell_formula_units_Z     2
_cell_measurement_reflns_used     6309
_cell_measurement_theta_min     2.5633
_cell_measurement_theta_max     28.6983
_cell_measurement_temperature     150(2)
_exptl_crystal_description     block
_exptl_crystal_colour     yellow
_exptl_crystal_size_max     0.3461
_exptl_crystal_size_mid     0.1549
_exptl_crystal_size_min     0.0716
_exptl_crystal_density_diffrn     1.436
_exptl_crystal_density_method     'not measured'
_exptl_crystal_F_000     632
_exptl_absorpt_coefficient_mu     0.508
_exptl_absorpt_correction_type     analytical
_exptl_absorpt_process_details
;
(CrysAlis PRO; Oxford Diffraction, 2010)
;
_exptl_absorpt_correction_T_min     0.894
_exptl_absorpt_correction_T_max     0.97
_exptl_special_details
;
CrysAlisPro, Oxford Diffraction Ltd.,
Version 1.171.33.66 (release 28-04-2010 CrysAlis171 .NET)
(compiled Apr 28 2010,14:27:37)
Analytical numeric absorption correction using a multifaceted crystal
model based on expressions derived by R.C. Clark & J.S.
(Clark, R. C. & Reid, J. S. (1995). Acta Cryst. A51, 887-897)
;
_diffrn_ambient_temperature     150(2)
_diffrn_radiation_type     MoK\a
_diffrn_radiation_wavelength     0.71073
_diffrn_radiation_monochromator     graphite
_diffrn_measurement_device_type
                         'Oxford Diffraction Xcalibur Sapphire2 large Be window'
_diffrn_measurement_method     '\w scans'
_diffrn_detector_area_resol_mean     8.1883
_diffrn_reflns_number     8923
_diffrn_reflns_av_R_equivalents     0.0215
_diffrn_reflns_theta_min     2.57
_diffrn_reflns_theta_max     26
_diffrn_reflns_theta_full     26
_diffrn_measured_fraction_theta_max     0.996
_diffrn_measured_fraction_theta_full     0.996
_diffrn_reflns_limit_h_min     -10
_diffrn_reflns_limit_h_max     11
_diffrn_reflns_limit_k_min     -13
_diffrn_reflns_limit_k_max     12
_diffrn_reflns_limit_l_min     -13
_diffrn_reflns_limit_l_max     18
_refine_special_details
;
Refinement of <i>F</i>^2^ against ALL reflections. The weighted <i>R</i>-factor
<i>wR</i> and goodness of fit <i>S</i> are based on <i>F</i>^2^, conventional
<i>R</i>-factors <i>R</i> are based on <i>F</i>, with <i>F</i> set to zero for
negative <i>F</i>^2^. The threshold expression of <i>F</i>^2^ >
2\s(<i>F</i>^2^) is used only for calculating <i>R</i>-factors(gt) <i>etc</i>.
and is not relevant to the choice of reflections for refinement.
<i>R</i>-factors based on <i>F</i>^2^ are statistically about twice as large
as those based on <i>F</i>, and <i>R</i>- factors based on ALL data will be
even larger.
;
_reflns_number_total     5572
_reflns_number_gt     4680
_reflns_threshold_expression     >2\s(I)
_refine_ls_structure_factor_coef     Fsqd
_refine_ls_matrix_type     full
_refine_ls_R_factor_all     0.0394
_refine_ls_R_factor_gt     0.0309
_refine_ls_wR_factor_ref     0.0757
_refine_ls_goodness_of_fit_ref     1.047
_refine_ls_restrained_S_all     1.047
_refine_ls_number_reflns     5572
_refine_ls_number_parameters     362
_refine_ls_number_restraints     0
_refine_ls_hydrogen_treatment     constr
_refine_ls_weighting_scheme     calc
_refine_ls_weighting_details
         'calc w=1/[\s^2^(Fo^2^)+(0.0473P)^2^+0.0000P] where P=(Fo^2^+2Fc^2^)/3'
_atom_sites_solution_hydrogens     geom
_atom_sites_solution_primary     direct
_atom_sites_solution_secondary     difmap
_refine_ls_shift/su_max     0.001
_refine_ls_shift/su_mean     0
_refine_diff_density_max     0.589
_refine_diff_density_min     -0.325
_refine_ls_extinction_method     none
loop_
    _atom_type_symbol
    _atom_type_description
    _atom_type_scat_dispersion_real
    _atom_type_scat_dispersion_imag
    _atom_type_scat_source
    C C 0.0033 0.0016 'International Tables Vol C Tables 4.2.6.8 and 6.1.1.4'
    H H 0 0 'International Tables Vol C Tables 4.2.6.8 and 6.1.1.4'
    Cl Cl 0.1484 0.1585 'International Tables Vol C Tables 4.2.6.8 and 6.1.1.4'
    Zr Zr -2.9673 0.5597 'International Tables Vol C Tables 4.2.6.8 and 6.1.1.4'
_computing_data_collection
;
CrysAlis CCD (Oxford Diffraction, 2009)
;
_computing_cell_refinement
;
CrysAlis RED (Oxford Diffraction, 2009)
;
_computing_data_reduction     'CrysAlis RED (Oxford Diffraction, 2009)'
_computing_structure_solution     'SHELXS97 (Sheldrick, 2008)'
_computing_structure_refinement     'SHELXL97 (Sheldrick, 2008)'
_computing_molecular_graphics     'ORTEP-3 (Farrugia, 1997)'
_computing_publication_material     'WinGX32 (Farrugia, 1999)'
loop_
    _atom_site_type_symbol
    _atom_site_label
    _atom_site_fract_x
    _atom_site_fract_y
    _atom_site_fract_z
    _atom_site_U_iso_or_equiv
    _atom_site_adp_type
    _atom_site_calc_flag
    _atom_site_refinement_flags
    _atom_site_occupancy
    _atom_site_disorder_assembly
    _atom_site_disorder_group
    Cl Cl1 0.63228(6) 0.47339(5) 0.60738(4) 0.02355(13) Uani d . 1 . .
    Zr Zr1 0.60062(2) 0.637778(18) 0.702371(14) 0.01694(7) Uani d . 1 . .
    C C1 0.6240(3) 0.6138(3) 0.86975(16) 0.0380(6) Uani d . 1 . .
    H H1A 0.5588 0.6722 0.9104 0.046 Uiso calc R 1 . .
    C C2 0.6023(3) 0.4959(3) 0.85859(17) 0.0372(7) Uani d . 1 . .
    H H2A 0.5201 0.4548 0.8903 0.045 Uiso calc R 1 . .
    C C3 0.7277(3) 0.4361(2) 0.80616(17) 0.0325(6) Uani d . 1 . .
    H H3A 0.7511 0.3445 0.795 0.039 Uiso calc R 1 . .
    C C4 0.8250(3) 0.5197(2) 0.78403(16) 0.0301(5) Uani d . 1 . .
    H H4A 0.9301 0.4969 0.7556 0.036 Uiso calc R 1 . .
    C C5 0.7600(3) 0.6282(2) 0.82490(16) 0.0328(6) Uani d . 1 . .
    H H5A 0.81 0.6977 0.8287 0.039 Uiso calc R 1 . .
    C C6 0.3404(2) 0.6697(2) 0.73870(14) 0.0191(4) Uani d . 1 . .
    H H6A 0.2874 0.7264 0.6852 0.023 Uiso calc R 1 . .
    C C7 0.2992(2) 0.8535(2) 0.83522(16) 0.0245(5) Uani d . 1 . .
    H H7A 0.3413 0.9115 0.7887 0.029 Uiso calc R 1 . .
    C C8 0.2488(3) 0.8869(2) 0.91958(16) 0.0280(5) Uani d . 1 . .
    H H8A 0.2561 0.9685 0.93 0.034 Uiso calc R 1 . .
    C C9 0.1876(3) 0.8034(2) 0.98953(16) 0.0302(5) Uani d . 1 . .
    H H9A 0.1543 0.8281 1.0469 0.036 Uiso calc R 1 . .
    C C10 0.1755(2) 0.6844(2) 0.97514(15) 0.0273(5) Uani d . 1 . .
    H H10A 0.1344 0.6268 1.0225 0.033 Uiso calc R 1 . .
    C C11 0.1724(2) 0.4232(2) 0.89921(16) 0.0259(5) Uani d . 1 . .
    H H11A 0.1333 0.4136 0.9611 0.031 Uiso calc R 1 . .
    C C12 0.1788(2) 0.3280(2) 0.84944(17) 0.0286(5) Uani d . 1 . .
    H H12A 0.1444 0.2523 0.8775 0.034 Uiso calc R 1 . .
    C C13 0.2356(2) 0.3428(2) 0.75838(17) 0.0273(5) Uani d . 1 . .
    H H13A 0.2368 0.2779 0.7247 0.033 Uiso calc R 1 . .
    C C14 0.2905(2) 0.4511(2) 0.71600(16) 0.0239(5) Uani d . 1 . .
    H H14A 0.3297 0.4598 0.6541 0.029 Uiso calc R 1 . .
    C C15 0.2880(2) 0.7342(2) 0.81871(15) 0.0203(4) Uani d . 1 . .
    C C16 0.2244(2) 0.6503(2) 0.89033(15) 0.0220(5) Uani d . 1 . .
    C C17 0.2242(2) 0.5333(2) 0.85688(15) 0.0222(5) Uani d . 1 . .
    C C18 0.2872(2) 0.5465(2) 0.76560(15) 0.0210(5) Uani d . 1 . .
    C C19 0.6192(2) 0.86760(19) 0.66605(15) 0.0224(5) Uani d . 1 . .
    H H19A 0.6112 0.9236 0.712 0.027 Uiso calc R 1 . .
    C C20 0.3519(2) 0.9527(2) 0.60587(16) 0.0248(5) Uani d . 1 . .
    H H20A 0.3105 1.0121 0.6461 0.03 Uiso calc R 1 . .
    C C21 0.2667(3) 0.9381(2) 0.54421(17) 0.0298(5) Uani d . 1 . .
    H H21A 0.1659 0.9889 0.5416 0.036 Uiso calc R 1 . .
    C C22 0.3247(3) 0.8497(2) 0.48431(16) 0.0287(5) Uani d . 1 . .
    H H22A 0.2611 0.839 0.4441 0.034 Uiso calc R 1 . .
    C C23 0.4706(2) 0.7793(2) 0.48319(15) 0.0235(5) Uani d . 1 . .
    H H23A 0.5094 0.7205 0.4422 0.028 Uiso calc R 1 . .
    C C24 0.8395(2) 0.6781(2) 0.49803(15) 0.0241(5) Uani d . 1 . .
    H H24A 0.8172 0.6418 0.4513 0.029 Uiso calc R 1 . .
    C C25 0.9851(3) 0.6621(2) 0.51474(18) 0.0312(6) Uani d . 1 . .
    H H25A 1.0645 0.6159 0.4784 0.037 Uiso calc R 1 . .
    C C26 1.0185(3) 0.7137(2) 0.58524(18) 0.0326(6) Uani d . 1 . .
    H H26A 1.1204 0.7021 0.5949 0.039 Uiso calc R 1 . .
    C C27 0.9089(3) 0.7794(2) 0.63988(17) 0.0282(5) Uani d . 1 . .
    H H27A 0.9339 0.811 0.6881 0.034 Uiso calc R 1 . .
    C C28 0.5030(2) 0.87790(19) 0.60909(15) 0.0200(4) Uani d . 1 . .
    C C29 0.5631(2) 0.79551(19) 0.54418(14) 0.0185(4) Uani d . 1 . .
    C C30 0.7233(2) 0.74927(19) 0.55153(14) 0.0190(4) Uani d . 1 . .
    C C31 0.7566(2) 0.80007(19) 0.62379(14) 0.0203(4) Uani d . 1 . .
    C C32 0.8254(3) 1.0698(2) 0.77764(16) 0.0279(5) Uani d . 1 . .
    C C33 0.6720(3) 1.1262(2) 0.77990(17) 0.0301(5) Uani d . 1 . .
    H H33A 0.6339 1.2032 0.737 0.036 Uiso calc R 1 . .
    C C34 0.5739(3) 1.0711(2) 0.84437(19) 0.0356(6) Uani d . 1 . .
    H H34A 0.4694 1.1113 0.8459 0.043 Uiso calc R 1 . .
    C C35 0.6277(3) 0.9582(2) 0.90619(18) 0.0363(6) Uani d . 1 . .
    H H35A 0.5604 0.9194 0.9495 0.044 Uiso calc R 1 . .
    C C36 0.7790(3) 0.9024(2) 0.90458(17) 0.0352(6) Uani d . 1 . .
    H H36A 0.8165 0.8254 0.9476 0.042 Uiso calc R 1 . .
    C C37 0.8768(3) 0.9567(2) 0.84148(17) 0.0318(6) Uani d . 1 . .
    H H37A 0.9812 0.9164 0.8413 0.038 Uiso calc R 1 . .
    C C38 0.9341(3) 1.1292(3) 0.7093(2) 0.0481(7) Uani d . 1 . .
    H H38A 1.0108 1.144 0.7412 0.072 Uiso calc R 1 . .
    H H38B 0.8802 1.213 0.6747 0.072 Uiso calc R 1 . .
    H H38C 0.9821 1.0691 0.6676 0.072 Uiso calc R 1 . .
loop_
    _atom_site_aniso_label
    _atom_site_aniso_U_11
    _atom_site_aniso_U_22
    _atom_site_aniso_U_33
    _atom_site_aniso_U_12
    _atom_site_aniso_U_13
    _atom_site_aniso_U_23
    Cl1 0.0294(3) 0.0187(3) 0.0243(3) -0.0091(2) 0.0016(2) -0.0063(2)
    Zr1 0.01916(11) 0.01453(11) 0.01689(12) -0.00478(8) -0.00162(8) -0.00174(8)
    C1 0.0457(15) 0.0388(14) 0.0186(12) 0.0117(13) -0.0128(11) -0.0042(11)
    C2 0.0289(13) 0.0523(16) 0.0242(13) -0.0176(12) -0.0132(11) 0.0214(12)
    C3 0.0466(15) 0.0167(11) 0.0339(14) -0.0034(11) -0.0220(12) 0.0015(10)
    C4 0.0216(11) 0.0386(13) 0.0254(13) -0.0013(10) -0.0077(10) -0.0007(10)
    C5 0.0491(15) 0.0287(12) 0.0262(13) -0.0144(12) -0.0207(12) -0.0002(10)
    C6 0.0175(10) 0.0193(10) 0.0193(11) -0.0051(9) -0.0007(8) -0.0012(8)
    C7 0.0220(11) 0.0239(11) 0.0265(12) -0.0056(9) -0.0016(9) -0.0036(9)
    C8 0.0292(12) 0.0284(12) 0.0280(13) -0.0052(10) -0.0063(10) -0.0085(10)
    C9 0.0310(13) 0.0362(13) 0.0225(12) -0.0028(11) -0.0046(10) -0.0092(10)
    C10 0.0234(11) 0.0345(13) 0.0218(12) -0.0067(10) -0.0022(9) -0.0014(10)
    C11 0.0215(11) 0.0263(12) 0.0258(12) -0.0062(9) -0.0028(9) 0.0042(10)
    C12 0.0249(11) 0.0232(11) 0.0362(14) -0.0096(10) -0.0053(10) 0.0034(10)
    C13 0.0247(11) 0.0213(11) 0.0368(14) -0.0060(10) -0.0050(10) -0.0060(10)
    C14 0.0219(11) 0.0243(11) 0.0250(12) -0.0059(9) -0.0022(9) -0.0032(9)
    C15 0.0152(10) 0.0212(10) 0.0226(11) -0.0020(9) -0.0059(9) -0.0010(9)
    C16 0.0178(10) 0.0256(11) 0.0211(11) -0.0038(9) -0.0043(9) -0.0013(9)
    C17 0.0174(10) 0.0232(11) 0.0239(12) -0.0037(9) -0.0039(9) -0.0004(9)
    C18 0.0171(10) 0.0206(10) 0.0239(12) -0.0042(9) -0.0052(9) -0.0002(9)
    C19 0.0312(12) 0.0148(10) 0.0226(12) -0.0083(9) -0.0019(9) -0.0034(9)
    C20 0.0271(11) 0.0163(10) 0.0244(12) -0.0031(9) 0.0050(9) 0.0022(9)
    C21 0.0212(11) 0.0235(11) 0.0355(14) -0.0036(10) -0.0020(10) 0.0103(10)
    C22 0.0260(12) 0.0322(13) 0.0279(13) -0.0142(10) -0.0083(10) 0.0062(10)
    C23 0.0292(12) 0.0224(11) 0.0201(11) -0.0112(10) -0.0038(9) 0.0004(9)
    C24 0.0281(11) 0.0201(11) 0.0222(12) -0.0071(9) 0.0029(9) -0.0022(9)
    C25 0.0239(12) 0.0235(12) 0.0387(14) -0.0042(10) 0.0068(10) 0.0018(10)
    C26 0.0204(11) 0.0300(12) 0.0439(15) -0.0125(10) -0.0059(11) 0.0101(11)
    C27 0.0280(12) 0.0269(12) 0.0320(13) -0.0145(10) -0.0106(10) 0.0038(10)
    C28 0.0238(11) 0.0130(9) 0.0217(11) -0.0068(9) 0.0001(9) 0.0012(8)
    C29 0.0209(10) 0.0160(10) 0.0173(11) -0.0073(8) -0.0005(8) 0.0024(8)
    C30 0.0214(10) 0.0147(10) 0.0204(11) -0.0079(8) -0.0006(8) 0.0015(8)
    C31 0.0253(11) 0.0168(10) 0.0207(11) -0.0111(9) -0.0031(9) 0.0007(8)
    C32 0.0325(12) 0.0286(12) 0.0262(13) -0.0101(10) -0.0011(10) -0.0103(10)
    C33 0.0387(14) 0.0213(11) 0.0325(14) -0.0042(10) -0.0100(11) -0.0093(10)
    C34 0.0261(12) 0.0378(14) 0.0484(17) -0.0069(11) -0.0005(11) -0.0232(12)
    C35 0.0465(15) 0.0375(14) 0.0322(14) -0.0217(12) 0.0089(12) -0.0155(11)
    C36 0.0528(16) 0.0246(12) 0.0286(14) -0.0077(12) -0.0066(12) -0.0066(10)
    C37 0.0304(12) 0.0284(12) 0.0355(14) -0.0001(11) -0.0058(11) -0.0114(11)
    C38 0.0502(17) 0.0554(17) 0.0418(17) -0.0236(15) 0.0075(14) -0.0098(14)
_geom_special_details
;
All s.u.'s (except the s.u. in the dihedral angle between two l.s. planes) are
estimated using the full covariance matrix. The cell s.u.'s are taken into
account individually in the estimation of s.u.'s in distances, angles and
torsion angles; correlations between s.u.'s in cell parameters are only used
when they are defined by crystal symmetry. An approximate (isotropic)
treatment of cell s.u.'s is used for estimating s.u.'s involving l.s. planes.
;
loop_
    _geom_bond_atom_site_label_1
    _geom_bond_atom_site_label_2
    _geom_bond_site_symmetry_2
    _geom_bond_distance
    _geom_bond_publ_flag
    Cl1 Zr1 . 2.4537(5) y
    Zr1 C1 . 2.521(2) y
    Zr1 C2 . 2.515(2) y
    Zr1 C3 . 2.490(2) y
    Zr1 C4 . 2.467(2) y
    Zr1 C5 . 2.499(2) y
    Zr1 C6 . 2.355(2) y
    Zr1 C19 . 2.468(2) y
    Zr1 C28 . 2.6434(19) y
    Zr1 C29 . 2.617(2) y
    Zr1 C30 . 2.601(2) y
    Zr1 C31 . 2.565(2) y
    C1 C5 . 1.382(4) ?
    C1 C2 . 1.391(4) ?
    C1 H1A . 1 ?
    C2 C3 . 1.401(4) ?
    C2 H2A . 1 ?
    C3 C4 . 1.405(3) ?
    C3 H3A . 1 ?
    C4 C5 . 1.396(3) ?
    C4 H4A . 1 ?
    C5 H5A . 1 ?
    C6 C15 . 1.486(3) ?
    C6 C18 . 1.497(3) ?
    C6 H6A . 1 ?
    C7 C8 . 1.386(3) ?
    C7 C15 . 1.398(3) ?
    C7 H7A . 0.95 ?
    C8 C9 . 1.395(3) ?
    C8 H8A . 0.95 ?
    C9 C10 . 1.386(3) ?
    C9 H9A . 0.95 ?
    C10 C16 . 1.393(3) ?
    C10 H10A . 0.95 ?
    C11 C12 . 1.386(3) ?
    C11 C17 . 1.395(3) ?
    C11 H11A . 0.95 ?
    C12 C13 . 1.395(3) ?
    C12 H12A . 0.95 ?
    C13 C14 . 1.394(3) ?
    C13 H13A . 0.95 ?
    C14 C18 . 1.394(3) ?
    C14 H14A . 0.95 ?
    C15 C16 . 1.422(3) ?
    C16 C17 . 1.462(3) ?
    C17 C18 . 1.415(3) ?
    C19 C31 . 1.430(3) ?
    C19 C28 . 1.441(3) ?
    C19 H19A . 1 ?
    C20 C21 . 1.364(3) ?
    C20 C28 . 1.419(3) ?
    C20 H20A . 0.95 ?
    C21 C22 . 1.409(4) ?
    C21 H21A . 0.95 ?
    C22 C23 . 1.363(3) ?
    C22 H22A . 0.95 ?
    C23 C29 . 1.413(3) ?
    C23 H23A . 0.95 ?
    C24 C25 . 1.372(3) ?
    C24 C30 . 1.411(3) ?
    C24 H24A . 0.95 ?
    C25 C26 . 1.411(4) ?
    C25 H25A . 0.95 ?
    C26 C27 . 1.362(4) ?
    C26 H26A . 0.95 ?
    C27 C31 . 1.421(3) ?
    C27 H27A . 0.95 ?
    C28 C29 . 1.424(3) ?
    C29 C30 . 1.449(3) ?
    C30 C31 . 1.430(3) ?
    C32 C33 . 1.389(3) ?
    C32 C37 . 1.393(3) ?
    C32 C38 . 1.507(4) ?
    C33 C34 . 1.390(4) ?
    C33 H33A . 0.95 ?
    C34 C35 . 1.379(4) ?
    C34 H34A . 0.95 ?
    C35 C36 . 1.371(4) ?
    C35 H35A . 0.95 ?
    C36 C37 . 1.372(4) ?
    C36 H36A . 0.95 ?
    C37 H37A . 0.95 ?
    C38 H38A . 0.98 ?
    C38 H38B . 0.98 ?
    C38 H38C . 0.98 ?
loop_
    _geom_angle_atom_site_label_1
    _geom_angle_atom_site_label_2
    _geom_angle_atom_site_label_3
    _geom_angle_site_symmetry_1
    _geom_angle_site_symmetry_3
    _geom_angle
    _geom_angle_publ_flag
    C6 Zr1 Cl1 . . 97.23(5) ?
    C6 Zr1 C4 . . 134.90(8) ?
    Cl1 Zr1 C4 . . 94.36(6) ?
    C6 Zr1 C19 . . 100.25(7) ?
    Cl1 Zr1 C19 . . 132.29(5) ?
    C4 Zr1 C19 . . 103.51(8) ?
    C6 Zr1 C3 . . 107.72(8) ?
    Cl1 Zr1 C3 . . 79.54(6) ?
    C4 Zr1 C3 . . 32.94(8) ?
    C19 Zr1 C3 . . 134.22(7) ?
    C6 Zr1 C5 . . 118.29(8) ?
    Cl1 Zr1 C5 . . 126.93(6) ?
    C4 Zr1 C5 . . 32.65(8) ?
    C19 Zr1 C5 . . 81.20(7) ?
    C3 Zr1 C5 . . 53.79(8) ?
    C6 Zr1 C2 . . 80.83(8) ?
    Cl1 Zr1 C2 . . 100.73(7) ?
    C4 Zr1 C2 . . 54.18(8) ?
    C19 Zr1 C2 . . 125.66(9) ?
    C3 Zr1 C2 . . 32.51(9) ?
    C5 Zr1 C2 . . 53.37(8) ?
    C6 Zr1 C1 . . 87.22(8) ?
    Cl1 Zr1 C1 . . 131.38(6) ?
    C4 Zr1 C1 . . 53.73(8) ?
    C19 Zr1 C1 . . 93.64(8) ?
    C3 Zr1 C1 . . 53.45(8) ?
    C5 Zr1 C1 . . 31.95(9) ?
    C2 Zr1 C1 . . 32.06(9) ?
    C6 Zr1 C31 . . 130.91(7) ?
    Cl1 Zr1 C31 . . 108.22(5) ?
    C4 Zr1 C31 . . 85.07(7) ?
    C19 Zr1 C31 . . 32.94(7) ?
    C3 Zr1 C31 . . 117.58(8) ?
    C5 Zr1 C31 . . 78.16(8) ?
    C2 Zr1 C31 . . 131.50(7) ?
    C1 Zr1 C31 . . 104.49(8) ?
    C6 Zr1 C30 . . 124.42(7) ?
    Cl1 Zr1 C30 . . 79.07(5) ?
    C4 Zr1 C30 . . 100.54(7) ?
    C19 Zr1 C30 . . 54.50(7) ?
    C3 Zr1 C30 . . 125.39(8) ?
    C5 Zr1 C30 . . 106.38(8) ?
    C2 Zr1 C30 . . 154.72(7) ?
    C1 Zr1 C30 . . 135.89(8) ?
    C31 Zr1 C30 . . 32.12(7) ?
    C6 Zr1 C29 . . 92.19(7) ?
    Cl1 Zr1 C29 . . 81.15(5) ?
    C4 Zr1 C29 . . 132.72(7) ?
    C19 Zr1 C29 . . 54.28(7) ?
    C3 Zr1 C29 . . 153.75(8) ?
    C5 Zr1 C29 . . 130.64(7) ?
    C2 Zr1 C29 . . 172.92(7) ?
    C1 Zr1 C29 . . 147.29(8) ?
    C31 Zr1 C29 . . 53.15(6) ?
    C30 Zr1 C29 . . 32.23(6) ?
    C6 Zr1 C28 . . 79.51(7) ?
    Cl1 Zr1 C28 . . 111.11(5) ?
    C4 Zr1 C28 . . 135.02(7) ?
    C19 Zr1 C28 . . 32.52(7) ?
    C3 Zr1 C28 . . 166.71(7) ?
    C5 Zr1 C28 . . 113.06(7) ?
    C2 Zr1 C28 . . 144.26(8) ?
    C1 Zr1 C28 . . 117.27(8) ?
    C31 Zr1 C28 . . 52.49(6) ?
    C30 Zr1 C28 . . 52.44(6) ?
    C29 Zr1 C28 . . 31.41(7) ?
    C5 C1 C2 . . 108.6(2) ?
    C5 C1 Zr1 . . 73.16(14) ?
    C2 C1 Zr1 . . 73.72(14) ?
    C5 C1 H1A . . 125.4 ?
    C2 C1 H1A . . 125.4 ?
    Zr1 C1 H1A . . 125.4 ?
    C1 C2 C3 . . 107.7(2) ?
    C1 C2 Zr1 . . 74.21(13) ?
    C3 C2 Zr1 . . 72.78(13) ?
    C1 C2 H2A . . 125.9 ?
    C3 C2 H2A . . 125.9 ?
    Zr1 C2 H2A . . 125.9 ?
    C2 C3 C4 . . 107.9(2) ?
    C2 C3 Zr1 . . 74.71(12) ?
    C4 C3 Zr1 . . 72.61(12) ?
    C2 C3 H3A . . 125.7 ?
    C4 C3 H3A . . 125.7 ?
    Zr1 C3 H3A . . 125.7 ?
    C5 C4 C3 . . 107.3(2) ?
    C5 C4 Zr1 . . 74.96(13) ?
    C3 C4 Zr1 . . 74.45(12) ?
    C5 C4 H4A . . 125.8 ?
    C3 C4 H4A . . 125.8 ?
    Zr1 C4 H4A . . 125.8 ?
    C1 C5 C4 . . 108.5(2) ?
    C1 C5 Zr1 . . 74.89(14) ?
    C4 C5 Zr1 . . 72.39(13) ?
    C1 C5 H5A . . 125.5 ?
    C4 C5 H5A . . 125.5 ?
    Zr1 C5 H5A . . 125.5 ?
    C15 C6 C18 . . 103.35(17) ?
    C15 C6 Zr1 . . 111.95(13) ?
    C18 C6 Zr1 . . 115.03(13) ?
    C15 C6 H6A . . 108.8 ?
    C18 C6 H6A . . 108.8 ?
    Zr1 C6 H6A . . 108.8 ?
    C8 C7 C15 . . 119.8(2) ?
    C8 C7 H7A . . 120.1 ?
    C15 C7 H7A . . 120.1 ?
    C7 C8 C9 . . 121.5(2) ?
    C7 C8 H8A . . 119.2 ?
    C9 C8 H8A . . 119.2 ?
    C10 C9 C8 . . 119.9(2) ?
    C10 C9 H9A . . 120.1 ?
    C8 C9 H9A . . 120.1 ?
    C9 C10 C16 . . 119.1(2) ?
    C9 C10 H10A . . 120.4 ?
    C16 C10 H10A . . 120.4 ?
    C12 C11 C17 . . 118.9(2) ?
    C12 C11 H11A . . 120.6 ?
    C17 C11 H11A . . 120.6 ?
    C11 C12 C13 . . 120.4(2) ?
    C11 C12 H12A . . 119.8 ?
    C13 C12 H12A . . 119.8 ?
    C14 C13 C12 . . 121.2(2) ?
    C14 C13 H13A . . 119.4 ?
    C12 C13 H13A . . 119.4 ?
    C18 C14 C13 . . 119.2(2) ?
    C18 C14 H14A . . 120.4 ?
    C13 C14 H14A . . 120.4 ?
    C7 C15 C16 . . 118.1(2) ?
    C7 C15 C6 . . 131.6(2) ?
    C16 C15 C6 . . 110.13(18) ?
    C10 C16 C15 . . 121.5(2) ?
    C10 C16 C17 . . 130.5(2) ?
    C15 C16 C17 . . 107.99(19) ?
    C11 C17 C18 . . 121.1(2) ?
    C11 C17 C16 . . 130.9(2) ?
    C18 C17 C16 . . 108.07(18) ?
    C14 C18 C17 . . 119.29(19) ?
    C14 C18 C6 . . 130.6(2) ?
    C17 C18 C6 . . 110.08(19) ?
    C31 C19 C28 . . 106.77(19) ?
    C31 C19 Zr1 . . 77.25(11) ?
    C28 C19 Zr1 . . 80.45(12) ?
    C31 C19 H19A . . 125 ?
    C28 C19 H19A . . 125 ?
    Zr1 C19 H19A . . 125 ?
    C21 C20 C28 . . 119.2(2) ?
    C21 C20 H20A . . 120.4 ?
    C28 C20 H20A . . 120.4 ?
    C20 C21 C22 . . 121.6(2) ?
    C20 C21 H21A . . 119.2 ?
    C22 C21 H21A . . 119.2 ?
    C23 C22 C21 . . 121.0(2) ?
    C23 C22 H22A . . 119.5 ?
    C21 C22 H22A . . 119.5 ?
    C22 C23 C29 . . 118.7(2) ?
    C22 C23 H23A . . 120.7 ?
    C29 C23 H23A . . 120.7 ?
    C25 C24 C30 . . 118.8(2) ?
    C25 C24 H24A . . 120.6 ?
    C30 C24 H24A . . 120.6 ?
    C24 C25 C26 . . 120.8(2) ?
    C24 C25 H25A . . 119.6 ?
    C26 C25 H25A . . 119.6 ?
    C27 C26 C25 . . 121.9(2) ?
    C27 C26 H26A . . 119 ?
    C25 C26 H26A . . 119 ?
    C26 C27 C31 . . 119.1(2) ?
    C26 C27 H27A . . 120.5 ?
    C31 C27 H27A . . 120.5 ?
    C20 C28 C29 . . 118.6(2) ?
    C20 C28 C19 . . 133.0(2) ?
    C29 C28 C19 . . 108.38(18) ?
    C20 C28 Zr1 . . 126.77(14) ?
    C29 C28 Zr1 . . 73.29(11) ?
    C19 C28 Zr1 . . 67.03(11) ?
    C23 C29 C28 . . 120.66(19) ?
    C23 C29 C30 . . 131.6(2) ?
    C28 C29 C30 . . 107.53(18) ?
    C23 C29 Zr1 . . 120.95(14) ?
    C28 C29 Zr1 . . 75.30(11) ?
    C30 C29 Zr1 . . 73.25(11) ?
    C24 C30 C31 . . 120.6(2) ?
    C24 C30 C29 . . 131.9(2) ?
    C31 C30 C29 . . 107.33(19) ?
    C24 C30 Zr1 . . 122.46(13) ?
    C31 C30 Zr1 . . 72.55(12) ?
    C29 C30 Zr1 . . 74.51(11) ?
    C27 C31 C30 . . 118.9(2) ?
    C27 C31 C19 . . 132.4(2) ?
    C30 C31 C19 . . 108.75(18) ?
    C27 C31 Zr1 . . 122.10(14) ?
    C30 C31 Zr1 . . 75.33(12) ?
    C19 C31 Zr1 . . 69.81(11) ?
    C33 C32 C37 . . 117.9(2) ?
    C33 C32 C38 . . 121.5(2) ?
    C37 C32 C38 . . 120.5(2) ?
    C32 C33 C34 . . 120.6(2) ?
    C32 C33 H33A . . 119.7 ?
    C34 C33 H33A . . 119.7 ?
    C35 C34 C33 . . 120.3(2) ?
    C35 C34 H34A . . 119.9 ?
    C33 C34 H34A . . 119.9 ?
    C36 C35 C34 . . 119.4(2) ?
    C36 C35 H35A . . 120.3 ?
    C34 C35 H35A . . 120.3 ?
    C35 C36 C37 . . 120.7(2) ?
    C35 C36 H36A . . 119.6 ?
    C37 C36 H36A . . 119.6 ?
    C36 C37 C32 . . 121.1(2) ?
    C36 C37 H37A . . 119.5 ?
    C32 C37 H37A . . 119.5 ?
    C32 C38 H38A . . 109.5 ?
    C32 C38 H38B . . 109.5 ?
    H38A C38 H38B . . 109.5 ?
    C32 C38 H38C . . 109.5 ?
    H38A C38 H38C . . 109.5 ?
    H38B C38 H38C . . 109.5 ?
loop_
    _geom_torsion_atom_site_label_1
    _geom_torsion_atom_site_label_2
    _geom_torsion_atom_site_label_3
    _geom_torsion_atom_site_label_4
    _geom_torsion_site_symmetry_1
    _geom_torsion_site_symmetry_2
    _geom_torsion_site_symmetry_3
    _geom_torsion_site_symmetry_4
    _geom_torsion
    _geom_torsion_publ_flag
    C6 Zr1 C1 C5 . . . . -167.02(15) ?
    Cl1 Zr1 C1 C5 . . . . 95.79(15) ?
    C4 Zr1 C1 C5 . . . . 37.18(14) ?
    C19 Zr1 C1 C5 . . . . -66.94(15) ?
    C3 Zr1 C1 C5 . . . . 78.42(16) ?
    C2 Zr1 C1 C5 . . . . 115.8(2) ?
    C31 Zr1 C1 C5 . . . . -35.38(16) ?
    C30 Zr1 C1 C5 . . . . -27.30(19) ?
    C29 Zr1 C1 C5 . . . . -77.34(19) ?
    C28 Zr1 C1 C5 . . . . -90.34(15) ?
    C6 Zr1 C1 C2 . . . . 77.13(15) ?
    Cl1 Zr1 C1 C2 . . . . -20.06(19) ?
    C4 Zr1 C1 C2 . . . . -78.67(16) ?
    C19 Zr1 C1 C2 . . . . 177.22(15) ?
    C3 Zr1 C1 C2 . . . . -37.42(14) ?
    C5 Zr1 C1 C2 . . . . -115.8(2) ?
    C31 Zr1 C1 C2 . . . . -151.22(14) ?
    C30 Zr1 C1 C2 . . . . -143.15(14) ?
    C29 Zr1 C1 C2 . . . . 166.81(14) ?
    C28 Zr1 C1 C2 . . . . 153.82(14) ?
    C5 C1 C2 C3 . . . . 0.3(3) ?
    Zr1 C1 C2 C3 . . . . 65.63(15) ?
    C5 C1 C2 Zr1 . . . . -65.38(16) ?
    C6 Zr1 C2 C1 . . . . -99.48(16) ?
    Cl1 Zr1 C2 C1 . . . . 164.82(14) ?
    C4 Zr1 C2 C1 . . . . 77.19(16) ?
    C19 Zr1 C2 C1 . . . . -3.41(19) ?
    C3 Zr1 C2 C1 . . . . 114.7(2) ?
    C5 Zr1 C2 C1 . . . . 36.41(14) ?
    C31 Zr1 C2 C1 . . . . 38.50(19) ?
    C30 Zr1 C2 C1 . . . . 77.7(3) ?
    C28 Zr1 C2 C1 . . . . -42.2(2) ?
    C6 Zr1 C2 C3 . . . . 145.82(15) ?
    Cl1 Zr1 C2 C3 . . . . 50.11(14) ?
    C4 Zr1 C2 C3 . . . . -37.51(14) ?
    C19 Zr1 C2 C3 . . . . -118.12(15) ?
    C5 Zr1 C2 C3 . . . . -78.29(15) ?
    C1 Zr1 C2 C3 . . . . -114.7(2) ?
    C31 Zr1 C2 C3 . . . . -76.21(18) ?
    C30 Zr1 C2 C3 . . . . -37.0(3) ?
    C28 Zr1 C2 C3 . . . . -156.90(13) ?
    C1 C2 C3 C4 . . . . -1.0(2) ?
    Zr1 C2 C3 C4 . . . . 65.55(15) ?
    C1 C2 C3 Zr1 . . . . -66.56(15) ?
    C6 Zr1 C3 C2 . . . . -35.61(16) ?
    Cl1 Zr1 C3 C2 . . . . -129.94(15) ?
    C4 Zr1 C3 C2 . . . . 114.8(2) ?
    C19 Zr1 C3 C2 . . . . 89.24(17) ?
    C5 Zr1 C3 C2 . . . . 76.88(16) ?
    C1 Zr1 C3 C2 . . . . 36.89(14) ?
    C31 Zr1 C3 C2 . . . . 124.87(15) ?
    C30 Zr1 C3 C2 . . . . 161.63(14) ?
    C29 Zr1 C3 C2 . . . . -173.21(15) ?
    C28 Zr1 C3 C2 . . . . 85.8(4) ?
    C6 Zr1 C3 C4 . . . . -150.38(14) ?
    Cl1 Zr1 C3 C4 . . . . 115.29(15) ?
    C19 Zr1 C3 C4 . . . . -25.5(2) ?
    C5 Zr1 C3 C4 . . . . -37.89(14) ?
    C2 Zr1 C3 C4 . . . . -114.8(2) ?
    C1 Zr1 C3 C4 . . . . -77.87(16) ?
    C31 Zr1 C3 C4 . . . . 10.10(17) ?
    C30 Zr1 C3 C4 . . . . 46.87(17) ?
    C29 Zr1 C3 C4 . . . . 72.0(2) ?
    C28 Zr1 C3 C4 . . . . -28.9(4) ?
    C2 C3 C4 C5 . . . . 1.4(2) ?
    Zr1 C3 C4 C5 . . . . 68.33(15) ?
    C2 C3 C4 Zr1 . . . . -66.94(15) ?
    C6 Zr1 C4 C5 . . . . -71.66(18) ?
    Cl1 Zr1 C4 C5 . . . . -176.38(14) ?
    C19 Zr1 C4 C5 . . . . 48.18(16) ?
    C3 Zr1 C4 C5 . . . . -113.3(2) ?
    C2 Zr1 C4 C5 . . . . -76.30(16) ?
    C1 Zr1 C4 C5 . . . . -36.36(14) ?
    C31 Zr1 C4 C5 . . . . 75.67(15) ?
    C30 Zr1 C4 C5 . . . . 103.94(15) ?
    C29 Zr1 C4 C5 . . . . 101.64(16) ?
    C28 Zr1 C4 C5 . . . . 57.65(18) ?
    C6 Zr1 C4 C3 . . . . 41.64(19) ?
    Cl1 Zr1 C4 C3 . . . . -63.08(14) ?
    C19 Zr1 C4 C3 . . . . 161.48(14) ?
    C5 Zr1 C4 C3 . . . . 113.3(2) ?
    C2 Zr1 C4 C3 . . . . 37.00(15) ?
    C1 Zr1 C4 C3 . . . . 76.95(16) ?
    C31 Zr1 C4 C3 . . . . -171.02(15) ?
    C30 Zr1 C4 C3 . . . . -142.76(14) ?
    C29 Zr1 C4 C3 . . . . -145.06(14) ?
    C28 Zr1 C4 C3 . . . . 170.95(13) ?
    C2 C1 C5 C4 . . . . 0.6(3) ?
    Zr1 C1 C5 C4 . . . . -65.13(15) ?
    C2 C1 C5 Zr1 . . . . 65.75(16) ?
    C3 C4 C5 C1 . . . . -1.2(2) ?
    Zr1 C4 C5 C1 . . . . 66.76(16) ?
    C3 C4 C5 Zr1 . . . . -68.00(15) ?
    C6 Zr1 C5 C1 . . . . 14.76(17) ?
    Cl1 Zr1 C5 C1 . . . . -110.94(14) ?
    C4 Zr1 C5 C1 . . . . -115.5(2) ?
    C19 Zr1 C5 C1 . . . . 111.70(15) ?
    C3 Zr1 C5 C1 . . . . -77.23(16) ?
    C2 Zr1 C5 C1 . . . . -36.53(15) ?
    C31 Zr1 C5 C1 . . . . 145.06(16) ?
    C30 Zr1 C5 C1 . . . . 160.57(14) ?
    C29 Zr1 C5 C1 . . . . 136.00(14) ?
    C28 Zr1 C5 C1 . . . . 105.00(15) ?
    C6 Zr1 C5 C4 . . . . 130.21(14) ?
    Cl1 Zr1 C5 C4 . . . . 4.51(17) ?
    C19 Zr1 C5 C4 . . . . -132.85(15) ?
    C3 Zr1 C5 C4 . . . . 38.22(14) ?
    C2 Zr1 C5 C4 . . . . 78.92(15) ?
    C1 Zr1 C5 C4 . . . . 115.5(2) ?
    C31 Zr1 C5 C4 . . . . -99.48(15) ?
    C30 Zr1 C5 C4 . . . . -83.98(15) ?
    C29 Zr1 C5 C4 . . . . -108.55(14) ?
    C28 Zr1 C5 C4 . . . . -139.55(13) ?
    Cl1 Zr1 C6 C15 . . . . 162.55(13) ?
    C4 Zr1 C6 C15 . . . . 58.99(18) ?
    C19 Zr1 C6 C15 . . . . -62.03(15) ?
    C3 Zr1 C6 C15 . . . . 81.28(15) ?
    C5 Zr1 C6 C15 . . . . 23.42(16) ?
    C2 Zr1 C6 C15 . . . . 62.80(15) ?
    C1 Zr1 C6 C15 . . . . 31.18(14) ?
    C31 Zr1 C6 C15 . . . . -75.65(16) ?
    C30 Zr1 C6 C15 . . . . -115.76(14) ?
    C29 Zr1 C6 C15 . . . . -116.09(14) ?
    C28 Zr1 C6 C15 . . . . -87.23(14) ?
    Cl1 Zr1 C6 C18 . . . . 44.97(15) ?
    C4 Zr1 C6 C18 . . . . -58.59(19) ?
    C19 Zr1 C6 C18 . . . . -179.61(15) ?
    C3 Zr1 C6 C18 . . . . -36.31(16) ?
    C5 Zr1 C6 C18 . . . . -94.16(16) ?
    C2 Zr1 C6 C18 . . . . -54.78(16) ?
    C1 Zr1 C6 C18 . . . . -86.40(16) ?
    C31 Zr1 C6 C18 . . . . 166.76(13) ?
    C30 Zr1 C6 C18 . . . . 126.66(14) ?
    C29 Zr1 C6 C18 . . . . 126.33(15) ?
    C28 Zr1 C6 C18 . . . . 155.19(16) ?
    C15 C7 C8 C9 . . . . 0.5(3) ?
    C7 C8 C9 C10 . . . . -0.3(3) ?
    C8 C9 C10 C16 . . . . -0.3(3) ?
    C17 C11 C12 C13 . . . . -0.3(3) ?
    C11 C12 C13 C14 . . . . 1.6(3) ?
    C12 C13 C14 C18 . . . . -0.5(3) ?
    C8 C7 C15 C16 . . . . 0.0(3) ?
    C8 C7 C15 C6 . . . . -175.5(2) ?
    C18 C6 C15 C7 . . . . -178.3(2) ?
    Zr1 C6 C15 C7 . . . . 57.3(3) ?
    C18 C6 C15 C16 . . . . 5.9(2) ?
    Zr1 C6 C15 C16 . . . . -118.47(15) ?
    C9 C10 C16 C15 . . . . 0.8(3) ?
    C9 C10 C16 C17 . . . . -179.7(2) ?
    C7 C15 C16 C10 . . . . -0.6(3) ?
    C6 C15 C16 C10 . . . . 175.82(18) ?
    C7 C15 C16 C17 . . . . 179.76(18) ?
    C6 C15 C16 C17 . . . . -3.8(2) ?
    C12 C11 C17 C18 . . . . -2.1(3) ?
    C12 C11 C17 C16 . . . . 176.5(2) ?
    C10 C16 C17 C11 . . . . 1.6(4) ?
    C15 C16 C17 C11 . . . . -178.8(2) ?
    C10 C16 C17 C18 . . . . -179.6(2) ?
    C15 C16 C17 C18 . . . . -0.1(2) ?
    C13 C14 C18 C17 . . . . -1.9(3) ?
    C13 C14 C18 C6 . . . . 178.66(19) ?
    C11 C17 C18 C14 . . . . 3.2(3) ?
    C16 C17 C18 C14 . . . . -175.69(18) ?
    C11 C17 C18 C6 . . . . -177.20(18) ?
    C16 C17 C18 C6 . . . . 3.9(2) ?
    C15 C6 C18 C14 . . . . 173.6(2) ?
    Zr1 C6 C18 C14 . . . . -64.1(3) ?
    C15 C6 C18 C17 . . . . -5.9(2) ?
    Zr1 C6 C18 C17 . . . . 116.40(16) ?
    C6 Zr1 C19 C31 . . . . -160.89(12) ?
    Cl1 Zr1 C19 C31 . . . . -51.17(14) ?
    C4 Zr1 C19 C31 . . . . 57.76(13) ?
    C3 Zr1 C19 C31 . . . . 71.70(16) ?
    C5 Zr1 C19 C31 . . . . 81.77(13) ?
    C2 Zr1 C19 C31 . . . . 113.11(13) ?
    C1 Zr1 C19 C31 . . . . 111.30(13) ?
    C30 Zr1 C19 C31 . . . . -35.67(11) ?
    C29 Zr1 C19 C31 . . . . -75.61(13) ?
    C28 Zr1 C19 C31 . . . . -109.75(18) ?
    C6 Zr1 C19 C28 . . . . -51.14(13) ?
    Cl1 Zr1 C19 C28 . . . . 58.58(14) ?
    C4 Zr1 C19 C28 . . . . 167.51(12) ?
    C3 Zr1 C19 C28 . . . . -178.54(13) ?
    C5 Zr1 C19 C28 . . . . -168.48(14) ?
    C2 Zr1 C19 C28 . . . . -137.14(12) ?
    C1 Zr1 C19 C28 . . . . -138.95(13) ?
    C31 Zr1 C19 C28 . . . . 109.75(18) ?
    C30 Zr1 C19 C28 . . . . 74.09(13) ?
    C29 Zr1 C19 C28 . . . . 34.14(11) ?
    C28 C20 C21 C22 . . . . 0.7(3) ?
    C20 C21 C22 C23 . . . . -2.9(3) ?
    C21 C22 C23 C29 . . . . 0.6(3) ?
    C30 C24 C25 C26 . . . . 1.3(3) ?
    C24 C25 C26 C27 . . . . 0.7(3) ?
    C25 C26 C27 C31 . . . . -1.8(3) ?
    C21 C20 C28 C29 . . . . 3.5(3) ?
    C21 C20 C28 C19 . . . . -178.2(2) ?
    C21 C20 C28 Zr1 . . . . -86.5(2) ?
    C31 C19 C28 C20 . . . . -167.0(2) ?
    Zr1 C19 C28 C20 . . . . 119.6(2) ?
    C31 C19 C28 C29 . . . . 11.5(2) ?
    Zr1 C19 C28 C29 . . . . -61.97(14) ?
    C31 C19 C28 Zr1 . . . . 73.46(13) ?
    C6 Zr1 C28 C20 . . . . 1.41(19) ?
    Cl1 Zr1 C28 C20 . . . . 95.19(19) ?
    C4 Zr1 C28 C20 . . . . -144.70(18) ?
    C19 Zr1 C28 C20 . . . . -127.4(3) ?
    C3 Zr1 C28 C20 . . . . -122.8(3) ?
    C5 Zr1 C28 C20 . . . . -115.01(19) ?
    C2 Zr1 C28 C20 . . . . -56.2(2) ?
    C1 Zr1 C28 C20 . . . . -79.9(2) ?
    C31 Zr1 C28 C20 . . . . -167.6(2) ?
    C30 Zr1 C28 C20 . . . . 151.6(2) ?
    C29 Zr1 C28 C20 . . . . 113.6(2) ?
    C6 Zr1 C28 C29 . . . . -112.19(12) ?
    Cl1 Zr1 C28 C29 . . . . -18.41(12) ?
    C4 Zr1 C28 C29 . . . . 101.70(14) ?
    C19 Zr1 C28 C29 . . . . 119.00(18) ?
    C3 Zr1 C28 C29 . . . . 123.5(3) ?
    C5 Zr1 C28 C29 . . . . 131.39(13) ?
    C2 Zr1 C28 C29 . . . . -169.84(13) ?
    C1 Zr1 C28 C29 . . . . 166.51(12) ?
    C31 Zr1 C28 C29 . . . . 78.83(13) ?
    C30 Zr1 C28 C29 . . . . 38.00(11) ?
    C6 Zr1 C28 C19 . . . . 128.81(14) ?
    Cl1 Zr1 C28 C19 . . . . -137.42(12) ?
    C4 Zr1 C28 C19 . . . . -17.31(17) ?
    C3 Zr1 C28 C19 . . . . 4.5(4) ?
    C5 Zr1 C28 C19 . . . . 12.39(15) ?
    C2 Zr1 C28 C19 . . . . 71.16(17) ?
    C1 Zr1 C28 C19 . . . . 47.51(15) ?
    C31 Zr1 C28 C19 . . . . -40.18(12) ?
    C30 Zr1 C28 C19 . . . . -81.01(13) ?
    C29 Zr1 C28 C19 . . . . -119.00(18) ?
    C22 C23 C29 C28 . . . . 3.6(3) ?
    C22 C23 C29 C30 . . . . -170.9(2) ?
    C22 C23 C29 Zr1 . . . . 94.3(2) ?
    C20 C28 C29 C23 . . . . -5.7(3) ?
    C19 C28 C29 C23 . . . . 175.60(18) ?
    Zr1 C28 C29 C23 . . . . 117.56(18) ?
    C20 C28 C29 C30 . . . . 170.04(17) ?
    C19 C28 C29 C30 . . . . -8.7(2) ?
    Zr1 C28 C29 C30 . . . . -66.71(13) ?
    C20 C28 C29 Zr1 . . . . -123.25(17) ?
    C19 C28 C29 Zr1 . . . . 58.04(14) ?
    C6 Zr1 C29 C23 . . . . -51.57(17) ?
    Cl1 Zr1 C29 C23 . . . . 45.42(16) ?
    C4 Zr1 C29 C23 . . . . 133.18(17) ?
    C19 Zr1 C29 C23 . . . . -152.6(2) ?
    C3 Zr1 C29 C23 . . . . 88.4(2) ?
    C5 Zr1 C29 C23 . . . . 177.32(16) ?
    C1 Zr1 C29 C23 . . . . -139.79(18) ?
    C31 Zr1 C29 C23 . . . . 166.2(2) ?
    C30 Zr1 C29 C23 . . . . 128.9(2) ?
    C28 Zr1 C29 C23 . . . . -117.2(2) ?
    C6 Zr1 C29 C28 . . . . 65.66(12) ?
    Cl1 Zr1 C29 C28 . . . . 162.65(12) ?
    C4 Zr1 C29 C28 . . . . -109.60(14) ?
    C19 Zr1 C29 C28 . . . . -35.39(12) ?
    C3 Zr1 C29 C28 . . . . -154.35(15) ?
    C5 Zr1 C29 C28 . . . . -65.46(15) ?
    C1 Zr1 C29 C28 . . . . -22.6(2) ?
    C31 Zr1 C29 C28 . . . . -76.56(13) ?
    C30 Zr1 C29 C28 . . . . -113.83(17) ?
    C6 Zr1 C29 C30 . . . . 179.49(12) ?
    Cl1 Zr1 C29 C30 . . . . -83.52(11) ?
    C4 Zr1 C29 C30 . . . . 4.24(16) ?
    C19 Zr1 C29 C30 . . . . 78.44(13) ?
    C3 Zr1 C29 C30 . . . . -40.5(2) ?
    C5 Zr1 C29 C30 . . . . 48.38(16) ?
    C1 Zr1 C29 C30 . . . . 91.27(18) ?
    C31 Zr1 C29 C30 . . . . 37.27(12) ?
    C28 Zr1 C29 C30 . . . . 113.83(17) ?
    C25 C24 C30 C31 . . . . -2.1(3) ?
    C25 C24 C30 C29 . . . . 171.7(2) ?
    C25 C24 C30 Zr1 . . . . -90.0(2) ?
    C23 C29 C30 C24 . . . . 3.1(4) ?
    C28 C29 C30 C24 . . . . -171.9(2) ?
    Zr1 C29 C30 C24 . . . . 119.9(2) ?
    C23 C29 C30 C31 . . . . 177.6(2) ?
    C28 C29 C30 C31 . . . . 2.5(2) ?
    Zr1 C29 C30 C31 . . . . -65.62(14) ?
    C23 C29 C30 Zr1 . . . . -116.8(2) ?
    C28 C29 C30 Zr1 . . . . 68.11(13) ?
    C6 Zr1 C30 C24 . . . . -130.72(17) ?
    Cl1 Zr1 C30 C24 . . . . -39.38(16) ?
    C4 Zr1 C30 C24 . . . . 53.06(18) ?
    C19 Zr1 C30 C24 . . . . 152.2(2) ?
    C3 Zr1 C30 C24 . . . . 29.3(2) ?
    C5 Zr1 C30 C24 . . . . 86.14(18) ?
    C2 Zr1 C30 C24 . . . . 52.6(3) ?
    C1 Zr1 C30 C24 . . . . 100.80(19) ?
    C31 Zr1 C30 C24 . . . . 115.6(2) ?
    C29 Zr1 C30 C24 . . . . -130.1(2) ?
    C28 Zr1 C30 C24 . . . . -167.1(2) ?
    C6 Zr1 C30 C31 . . . . 113.67(12) ?
    Cl1 Zr1 C30 C31 . . . . -155.00(12) ?
    C4 Zr1 C30 C31 . . . . -62.55(13) ?
    C19 Zr1 C30 C31 . . . . 36.62(12) ?
    C3 Zr1 C30 C31 . . . . -86.36(14) ?
    C5 Zr1 C30 C31 . . . . -29.47(14) ?
    C2 Zr1 C30 C31 . . . . -63.0(2) ?
    C1 Zr1 C30 C31 . . . . -14.81(17) ?
    C29 Zr1 C30 C31 . . . . 114.28(17) ?
    C28 Zr1 C30 C31 . . . . 77.33(13) ?
    C6 Zr1 C30 C29 . . . . -0.61(15) ?
    Cl1 Zr1 C30 C29 . . . . 90.72(11) ?
    C4 Zr1 C30 C29 . . . . -176.83(12) ?
    C19 Zr1 C30 C29 . . . . -77.66(13) ?
    C3 Zr1 C30 C29 . . . . 159.36(12) ?
    C5 Zr1 C30 C29 . . . . -143.75(12) ?
    C2 Zr1 C30 C29 . . . . -177.28(18) ?
    C1 Zr1 C30 C29 . . . . -129.09(13) ?
    C31 Zr1 C30 C29 . . . . -114.28(17) ?
    C28 Zr1 C30 C29 . . . . -36.95(11) ?
    C26 C27 C31 C30 . . . . 0.9(3) ?
    C26 C27 C31 C19 . . . . -177.6(2) ?
    C26 C27 C31 Zr1 . . . . 91.2(2) ?
    C24 C30 C31 C27 . . . . 1.0(3) ?
    C29 C30 C31 C27 . . . . -174.14(17) ?
    Zr1 C30 C31 C27 . . . . 118.90(18) ?
    C24 C30 C31 C19 . . . . 179.87(18) ?
    C29 C30 C31 C19 . . . . 4.7(2) ?
    Zr1 C30 C31 C19 . . . . -62.27(14) ?
    C24 C30 C31 Zr1 . . . . -117.86(18) ?
    C29 C30 C31 Zr1 . . . . 66.96(13) ?
    C28 C19 C31 C27 . . . . 168.7(2) ?
    Zr1 C19 C31 C27 . . . . -115.6(2) ?
    C28 C19 C31 C30 . . . . -9.9(2) ?
    Zr1 C19 C31 C30 . . . . 65.83(14) ?
    C28 C19 C31 Zr1 . . . . -75.78(13) ?
    C6 Zr1 C31 C27 . . . . 153.34(17) ?
    Cl1 Zr1 C31 C27 . . . . -89.24(18) ?
    C4 Zr1 C31 C27 . . . . 3.73(19) ?
    C19 Zr1 C31 C27 . . . . 128.1(2) ?
    C3 Zr1 C31 C27 . . . . -1.8(2) ?
    C5 Zr1 C31 C27 . . . . 36.02(19) ?
    C2 Zr1 C31 C27 . . . . 34.3(2) ?
    C1 Zr1 C31 C27 . . . . 54.3(2) ?
    C30 Zr1 C31 C27 . . . . -115.1(2) ?
    C29 Zr1 C31 C27 . . . . -152.6(2) ?
    C28 Zr1 C31 C27 . . . . 167.7(2) ?
    C6 Zr1 C31 C30 . . . . -91.52(14) ?
    Cl1 Zr1 C31 C30 . . . . 25.90(12) ?
    C4 Zr1 C31 C30 . . . . 118.88(13) ?
    C19 Zr1 C31 C30 . . . . -116.76(17) ?
    C3 Zr1 C31 C30 . . . . 113.38(13) ?
    C5 Zr1 C31 C30 . . . . 151.16(13) ?
    C2 Zr1 C31 C30 . . . . 149.45(13) ?
    C1 Zr1 C31 C30 . . . . 169.41(12) ?
    C29 Zr1 C31 C30 . . . . -37.43(11) ?
    C28 Zr1 C31 C30 . . . . -77.13(13) ?
    C6 Zr1 C31 C19 . . . . 25.23(16) ?
    Cl1 Zr1 C31 C19 . . . . 142.66(11) ?
    C4 Zr1 C31 C19 . . . . -124.37(13) ?
    C3 Zr1 C31 C19 . . . . -129.86(13) ?
    C5 Zr1 C31 C19 . . . . -92.08(13) ?
    C2 Zr1 C31 C19 . . . . -93.79(15) ?
    C1 Zr1 C31 C19 . . . . -73.83(13) ?
    C30 Zr1 C31 C19 . . . . 116.76(17) ?
    C29 Zr1 C31 C19 . . . . 79.33(13) ?
    C28 Zr1 C31 C19 . . . . 39.63(12) ?
    C37 C32 C33 C34 . . . . 0.3(3) ?
    C38 C32 C33 C34 . . . . -179.0(2) ?
    C32 C33 C34 C35 . . . . -1.0(4) ?
    C33 C34 C35 C36 . . . . 1.3(4) ?
    C34 C35 C36 C37 . . . . -1.0(4) ?
    C35 C36 C37 C32 . . . . 0.3(4) ?
    C33 C32 C37 C36 . . . . 0.1(3) ?
    C38 C32 C37 C36 . . . . 179.4(2) ?
