# Supplementary material for: Chlorido(η5-cyclo­penta­dien­yl)[(4a,4b,8a,9,9a-η)-fluoren­yl](fluorenyl-κC 9)zirconium(IV) toluene solvate
Source: Acta Crystallogr Sect E Struct Rep Online. 2010 Dec 8;67(Pt 1):m54. doi: 10.1107/S1600536810050816 (PMC3050299; doi:10.1107/S1600536810050816)
Supplement: Supplementary file 2 [file e-67-00m54-Isup2.hkl]

#
# h,k,l, Fc-squared, Fo-squared, sigma(Fo-squared) and status flag
#
data_I
_shelx_title ' lap31a in P-1'
_shelx_refln_list_code          4
_shelx_F_calc_maximum      141.84
_exptl_crystal_F_000       632.00
_reflns_d_resolution_high  0.8107
 
loop_
 _symmetry_equiv_pos_as_xyz
 'x, y, z'
 '-x, -y, -z'
 
_cell_length_a     9.3091
_cell_length_b    10.7937
_cell_length_c    15.1219
_cell_angle_alpha  77.231
_cell_angle_beta   81.966
_cell_angle_gamma  74.135
 
_shelx_F_squared_multiplier     1.000
 
loop_
 _refln_index_h
 _refln_index_k
 _refln_index_l
 _refln_F_squared_calc
 _refln_F_squared_meas
 _refln_F_squared_sigma
 _refln_observed_status
   2   0   0    10751.65    12064.47     53.95 o
   3   0   0     1340.09     1401.95     13.74 o
   4   0   0     1281.02     1238.99     23.34 o
   5   0   0     4162.23     4247.60     43.52 o
   6   0   0      359.08      347.63     10.08 o
   7   0   0       14.76        8.55      8.27 o
   8   0   0      384.72      344.66     12.73 o
   9   0   0     1001.74      936.73     20.69 o
  10   0   0      378.50      364.83     13.53 o
  11   0   0        1.01      -10.18     20.04 o
 -10   1   0      262.85      247.26     23.23 o
  -9   1   0      192.91      183.56     11.05 o
  -8   1   0      129.03      122.68      9.41 o
  -7   1   0     1670.00     1748.72     33.91 o
  -6   1   0     1221.08     1220.51     15.64 o
  -5   1   0     1881.28     1840.79     25.74 o
  -4   1   0      293.57      341.93     11.36 o
  -3   1   0     1161.60     1150.62     18.23 o
  -2   1   0       19.40       47.09      4.15 o
   1   1   0       85.62       59.60     11.26 o
   2   1   0     1767.12     1904.86     31.71 o
   3   1   0     5065.83     5510.83     48.38 o
   4   1   0     7030.72     7577.30    178.43 o
   5   1   0     3645.02     4004.50     45.48 o
   6   1   0       75.63       62.01      8.73 o
   7   1   0     1548.89     1602.84     17.84 o
   8   1   0     1330.52     1375.52     19.67 o
   9   1   0      913.98      880.80     16.23 o
  10   1   0      169.68      143.34     14.45 o
  11   1   0       10.71       10.41     12.00 o
 -10   2   0        3.55        1.50     12.83 o
  -9   2   0      148.03      137.56     22.30 o
  -8   2   0      498.95      492.45     13.22 o
  -7   2   0        9.88       12.60      8.06 o
  -6   2   0      138.83      141.21      8.57 o
  -5   2   0       78.35       76.70      5.94 o
  -4   2   0        6.22       11.32      5.82 o
  -3   2   0      179.20      175.67      4.76 o
  -2   2   0      442.11      363.19      4.65 o
  -1   2   0    11707.44    13045.02    218.77 o
   0   2   0       90.72      104.17      2.47 o
   2   2   0     4867.95     5152.88     33.27 o
   3   2   0     3716.37     3710.37     44.02 o
   4   2   0     4023.33     4240.70     20.56 o
   5   2   0       16.27       14.08      6.23 o
   6   2   0      361.04      384.60     27.86 o
   7   2   0      782.29      849.83     36.15 o
   8   2   0     2419.87     2418.32     46.14 o
   9   2   0      694.52      676.71     28.69 o
  10   2   0       76.98       67.99     12.92 o
  11   2   0       81.50       69.09     13.79 o
 -10   3   0       94.90       85.49     19.72 o
  -9   3   0      198.48      188.96     20.54 o
  -8   3   0      532.50      503.16     18.93 o
  -7   3   0       79.20       78.45      8.28 o
  -6   3   0        4.48       -1.83      6.84 o
  -5   3   0     1089.57     1069.58     13.48 o
  -4   3   0     2460.28     2557.10     62.83 o
  -3   3   0      712.57      838.87     10.62 o
  -2   3   0       10.39        9.11      2.11 o
  -1   3   0       14.10       17.05      8.84 o
   0   3   0      296.76      285.24      4.25 o
   1   3   0      526.38      674.79      5.60 o
   2   3   0      494.42      516.03     15.92 o
   3   3   0     2096.02     2077.44     27.77 o
   4   3   0      110.58       96.58      3.06 o
   5   3   0     4709.04     5184.20     22.85 o
   6   3   0     1084.54     1094.62     26.68 o
   7   3   0      637.06      640.59     12.92 o
   8   3   0       54.28       39.31     17.68 o
   9   3   0        5.02       -1.86     16.04 o
  10   3   0      183.54      196.07     15.95 o
  11   3   0      954.53     1032.08     25.87 o
  -9   4   0      110.67      111.39     22.33 o
  -8   4   0        2.74        5.67     18.58 o
  -7   4   0      143.61      140.16     22.00 o
  -6   4   0      933.43     1047.00     32.63 o
  -5   4   0     1711.28     1731.35     36.17 o
  -4   4   0       91.84       74.62      3.91 o
  -3   4   0       26.71       17.08      2.18 o
  -2   4   0      555.54      474.74     13.01 o
  -1   4   0     2091.38     2040.24     25.68 o
   0   4   0     3470.04     3545.84     23.44 o
   1   4   0      328.96      346.48      5.84 o
   2   4   0      231.23      206.29      4.69 o
   3   4   0      497.60      417.72     16.97 o
   4   4   0      525.91      468.00     18.52 o
   5   4   0      991.34     1046.56     26.62 o
   6   4   0       91.66       95.43     16.07 o
   7   4   0      179.84      153.46     20.37 o
   8   4   0       58.03       45.93     17.43 o
   9   4   0       88.33      113.01     20.75 o
  10   4   0      224.31      221.28     22.83 o
  11   4   0      178.86      158.95     16.06 o
  -9   5   0        2.17      -10.32     23.02 o
  -8   5   0      536.61      477.12     29.87 o
  -7   5   0     1204.79     1206.29     37.74 o
  -6   5   0     2296.32     2453.21     47.83 o
  -5   5   0        5.53       -1.84     20.39 o
  -4   5   0      476.41      477.95     13.70 o
  -3   5   0     1810.73     1806.27     44.88 o
  -2   5   0     4685.98     4781.31     34.02 o
  -1   5   0     2212.19     2100.95     20.47 o
   0   5   0      658.91      716.67     14.77 o
   1   5   0      858.16      837.98      8.83 o
   2   5   0     2599.95     2662.40     19.47 o
   3   5   0     1017.47      970.29     22.02 o
   4   5   0     2635.55     2686.64     36.64 o
   5   5   0       22.51       20.53     13.43 o
   6   5   0      114.18      111.70     18.66 o
   7   5   0      819.53      785.35     28.06 o
   8   5   0      724.95      714.35     30.55 o
   9   5   0       17.64        4.79     18.42 o
  10   5   0        9.93        3.66     20.49 o
  11   5   0       61.17       30.98     19.68 o
  -8   6   0      317.70      283.21     29.46 o
  -7   6   0     1354.93     1344.42     42.81 o
  -6   6   0      357.00      344.97     26.70 o
  -5   6   0      939.68      855.66     33.70 o
  -4   6   0      568.78      534.18     25.98 o
  -3   6   0     1870.22     1768.83     42.90 o
  -2   6   0     2174.43     2166.59     26.20 o
  -1   6   0     1433.28     1425.34      9.32 o
   0   6   0     1388.49     1376.65     18.10 o
   1   6   0     5019.85     5342.71     41.20 o
   2   6   0     3423.42     3430.80     18.39 o
   3   6   0      895.94      860.23     11.09 o
   4   6   0     1454.76     1494.07     30.31 o
   5   6   0     1203.01     1197.01     29.51 o
   6   6   0      536.92      504.03     25.71 o
   7   6   0      880.00      898.24     31.16 o
   8   6   0      148.47      157.36     20.67 o
   9   6   0        1.37        6.54     21.13 o
  10   6   0        8.67       -0.34     17.63 o
  11   6   0      448.94      488.81     31.20 o
  -7   7   0      142.65       94.13     22.52 o
  -6   7   0       96.49       86.65     21.25 o
  -5   7   0     1173.24     1182.03     38.81 o
  -4   7   0      795.57      788.54     31.89 o
  -3   7   0       22.38       31.62     13.96 o
  -2   7   0      335.74      321.83     14.96 o
  -1   7   0      141.83      142.36      5.57 o
   0   7   0     3525.13     3569.56     25.12 o
   1   7   0     3497.39     3624.30     29.24 o
   2   7   0     2128.44     2216.25     23.53 o
   3   7   0      175.44      174.00      6.93 o
   4   7   0     1269.68     1269.26     44.68 o
   5   7   0     4950.13     5017.93     57.21 o
   6   7   0     3855.74     3836.06     54.84 o
   7   7   0      108.00       96.22     21.39 o
   8   7   0      442.67      435.50     26.80 o
   9   7   0      140.74      177.87     23.44 o
  10   7   0      309.91      310.63     30.29 o
  -6   8   0      239.84      215.47     24.92 o
  -5   8   0       11.99       15.71     22.44 o
  -4   8   0      180.94      200.85     26.12 o
  -3   8   0      129.11      113.48     16.20 o
  -2   8   0      356.52      356.24     17.17 o
  -1   8   0     1621.10     1672.71     21.10 o
   0   8   0      439.06      444.05      9.38 o
   1   8   0      653.02      660.74     10.79 o
   2   8   0      194.51      179.44      7.66 o
   3   8   0      951.45     1003.26     12.58 o
   4   8   0      573.35      597.81     14.11 o
   5   8   0     1114.84     1105.88     70.02 o
   6   8   0      960.59      908.34     31.92 o
   7   8   0      158.82      198.29     22.47 o
   8   8   0     1607.54     1684.18     45.24 o
   9   8   0     1291.18     1404.31     42.62 o
  10   8   0      956.00      993.21     40.13 o
  -5   9   0        0.25       -6.33     21.96 o
  -4   9   0       22.95       38.66     20.97 o
  -3   9   0      189.08      166.91     23.56 o
  -2   9   0      400.63      385.84     18.55 o
  -1   9   0       87.24      100.02     13.80 o
   0   9   0      202.75      195.39     13.54 o
   1   9   0        9.66        0.48      8.99 o
   2   9   0      128.66      131.77      8.92 o
   3   9   0     1598.16     1688.53     19.26 o
   4   9   0     1666.39     1615.70     34.85 o
   5   9   0      150.01      135.51     20.22 o
   6   9   0       40.39       56.69     19.12 o
   7   9   0      339.11      343.91     24.81 o
   8   9   0     1293.98     1321.32     40.44 o
   9   9   0      302.43      301.48     29.47 o
  -4  10   0      177.06      174.68     26.50 o
  -3  10   0      674.46      648.17     33.13 o
  -2  10   0      527.92      539.03     21.07 o
  -1  10   0      365.81      368.74     17.83 o
   0  10   0     1247.55     1295.07     20.40 o
   1  10   0      344.69      331.62     15.95 o
   2  10   0       39.46       44.16      8.67 o
   3  10   0      343.87      342.88     15.40 o
   4  10   0      101.43       88.80     13.84 o
   5  10   0       17.29       16.64     18.71 o
   6  10   0      117.32      141.46     21.79 o
   7  10   0      342.57      337.09     25.97 o
   8  10   0        0.28       -0.07     22.85 o
   9  10   0       13.37        6.77     22.36 o
  -3  11   0       24.12       17.00     25.31 o
  -2  11   0        1.14       -2.00     15.97 o
  -1  11   0      339.15      334.01     17.54 o
   0  11   0      257.41      270.64     13.55 o
   1  11   0      259.11      250.75     12.54 o
   2  11   0       24.03        9.93     21.42 o
   3  11   0      353.26      337.66     28.01 o
   4  11   0       11.67       11.34     12.63 o
   5  11   0      332.27      328.60     18.05 o
   6  11   0      246.95      241.30     22.97 o
   7  11   0       80.82       96.58     23.67 o
   8  11   0      142.52      152.39     27.34 o
  -1  12   0     1303.95     1333.58     45.43 o
   0  12   0      633.47      675.41     36.28 o
   1  12   0        0.29       10.57     23.08 o
   2  12   0      473.97      506.36     31.92 o
   3  12   0      978.16     1081.98     39.77 o
   4  12   0      523.02      522.75     32.65 o
   5  12   0       17.57        8.05     21.37 o
   6  12   0        5.43        1.14     14.86 o
  -6 -12   1      396.66      440.75     20.41 o
  -5 -12   1     1130.02     1168.55     43.14 o
  -4 -12   1      172.71      180.08     26.72 o
  -3 -12   1       38.43       32.74     23.51 o
  -2 -12   1       99.95       76.84     23.44 o
  -1 -12   1      846.95      868.37     37.22 o
   0 -12   1      873.77      955.41     41.09 o
   1 -12   1      488.41      468.16     33.14 o
  -7 -11   1      248.79      265.30     27.00 o
  -6 -11   1      134.11      130.76     21.79 o
  -5 -11   1       64.44       74.00     14.29 o
  -4 -11   1        0.00        6.21     20.51 o
  -3 -11   1       75.40       49.34     18.51 o
  -2 -11   1      455.36      450.42     27.31 o
  -1 -11   1      384.35      388.91     17.90 o
   0 -11   1        9.63        5.88     11.30 o
   1 -11   1        7.11       12.02     14.61 o
   2 -11   1       32.52       30.73     15.85 o
   3 -11   1      777.60      765.39     35.25 o
  -8 -10   1      155.29      169.12     23.70 o
  -7 -10   1        0.96        5.30     19.26 o
  -6 -10   1       92.41      111.75     20.62 o
  -5 -10   1       61.07       68.40     18.92 o
  -4 -10   1      205.01      219.77     15.17 o
  -3 -10   1      467.39      501.06     13.48 o
  -2 -10   1      159.56      151.22     13.81 o
  -1 -10   1       46.58       34.59      9.86 o
   0 -10   1       46.11       49.69     10.67 o
   1 -10   1       29.38       21.07     13.02 o
   2 -10   1       96.55      118.63     19.95 o
   3 -10   1      868.26      829.49     53.17 o
   4 -10   1      426.62      395.52     29.38 o
  -9  -9   1      684.49      763.50     37.67 o
  -8  -9   1      107.73      122.20     21.45 o
  -7  -9   1       51.91       47.09     19.56 o
  -6  -9   1      787.02      824.35     31.68 o
  -5  -9   1     2288.47     2222.35     43.19 o
  -4  -9   1       13.50       21.48      9.45 o
  -3  -9   1        0.08       -0.66      8.18 o
  -2  -9   1      130.70      129.96      7.83 o
  -1  -9   1      886.63      851.66     15.78 o
   0  -9   1     1011.10      971.58     17.38 o
   1  -9   1       38.48       32.63     12.48 o
   2  -9   1      128.30      120.17     14.69 o
   3  -9   1       34.16       31.46     15.54 o
   4  -9   1      279.30      243.18     26.65 o
   5  -9   1       81.07       75.42     25.93 o
 -10  -8   1     1423.79     1430.62     47.46 o
  -9  -8   1      135.69      151.64     24.56 o
  -8  -8   1      187.88      200.49     26.19 o
  -7  -8   1      215.82      220.81     23.00 o
  -6  -8   1     1198.48     1282.11     35.59 o
  -5  -8   1     1414.45     1394.31     20.93 o
  -4  -8   1      146.96      142.36     10.53 o
  -3  -8   1     1381.49     1383.47     23.86 o
  -2  -8   1     2551.00     2620.55     24.18 o
  -1  -8   1      945.80      993.90     12.64 o
   0  -8   1      443.24      443.16     12.79 o
   1  -8   1        2.35        8.84     10.21 o
   2  -8   1      680.14      698.00     20.19 o
   3  -8   1      132.12      140.67     15.82 o
   4  -8   1      248.02      262.26     27.00 o
   5  -8   1       29.79       18.86     22.84 o
   6  -8   1       17.70        8.88     23.44 o
 -10  -7   1       37.48       36.54     25.00 o
  -9  -7   1      215.21      220.09     23.95 o
  -8  -7   1     1388.84     1443.33     40.68 o
  -7  -7   1     1890.39     1944.15     43.46 o
  -6  -7   1      343.39      362.94     25.08 o
  -5  -7   1       13.08        6.84     16.21 o
  -4  -7   1       33.95       30.56      9.21 o
  -3  -7   1     2473.39     2485.31     25.31 o
  -2  -7   1     3808.50     3884.06     20.25 o
  -1  -7   1     1472.25     1467.27     28.91 o
   0  -7   1        3.58       10.80      5.69 o
   1  -7   1     1796.10     1848.17     29.01 o
   2  -7   1     2287.08     2387.14     29.88 o
   3  -7   1     1509.14     1524.17     26.88 o
   4  -7   1       96.32       91.27     15.91 o
   5  -7   1      194.46      187.16     25.10 o
   6  -7   1      110.65      110.01     22.40 o
   7  -7   1      323.98      307.66     31.09 o
 -10  -6   1       94.76       95.10     20.90 o
  -9  -6   1      534.10      537.05     30.10 o
  -8  -6   1      921.16      978.31     34.55 o
  -7  -6   1      643.87      650.38     28.81 o
  -6  -6   1       36.87       34.97     19.89 o
  -5  -6   1       93.80       62.59     18.16 o
  -4  -6   1     1903.43     1894.54     33.32 o
  -3  -6   1     3936.05     3810.61     88.39 o
  -2  -6   1      983.36     1014.88     11.37 o
  -1  -6   1      368.47      415.56      9.50 o
   0  -6   1     1510.93     1422.14     20.55 o
   1  -6   1     1132.87     1048.33     12.10 o
   2  -6   1     1033.91     1014.69     51.99 o
   3  -6   1      727.37      763.19     29.25 o
   4  -6   1      131.35      117.09     20.00 o
   5  -6   1      377.66      396.54     25.15 o
   6  -6   1     1666.52     1749.03     44.46 o
   7  -6   1      142.05      145.11     22.54 o
   8  -6   1       80.39       30.25     21.73 o
 -11  -5   1      208.74      242.18     25.67 o
 -10  -5   1       58.30       49.07     21.58 o
  -9  -5   1        3.93       15.80     21.73 o
  -8  -5   1        7.56        3.98     20.44 o
  -7  -5   1      309.56      311.88     21.78 o
  -6  -5   1      303.10      335.66     22.41 o
  -5  -5   1      136.81      128.31     16.06 o
  -4  -5   1     1768.96     1878.38     32.07 o
  -3  -5   1     1087.41     1062.10     26.79 o
  -2  -5   1       17.72       25.31      3.93 o
  -1  -5   1     3463.05     3618.89     25.78 o
   0  -5   1     2641.76     2680.04     19.35 o
   1  -5   1     4851.59     5006.73     29.83 o
   2  -5   1      230.33      206.23     14.58 o
   3  -5   1      220.70      250.06     13.87 o
   4  -5   1      175.82      146.55     15.37 o
   5  -5   1     3174.18     3315.88     52.31 o
   6  -5   1     2169.51     2184.94     45.50 o
   7  -5   1        0.69        0.29     21.20 o
   8  -5   1        7.91       14.05     21.48 o
   9  -5   1      400.10      457.80     30.20 o
 -11  -4   1      654.59      640.57     34.42 o
 -10  -4   1       75.16      118.71     23.57 o
  -9  -4   1        7.96       14.49     19.92 o
  -8  -4   1      140.28      130.91     19.05 o
  -7  -4   1     1200.37     1231.33     32.63 o
  -6  -4   1       92.05       75.45     10.61 o
  -5  -4   1      174.85      191.08     16.81 o
  -4  -4   1     1305.68     1466.80     35.15 o
  -3  -4   1      201.31      223.76      4.18 o
  -2  -4   1     5715.09     6389.87     48.89 o
  -1  -4   1     3607.10     3818.49     31.38 o
   0  -4   1      165.31      148.56      4.32 o
   1  -4   1       23.31       30.63      7.01 o
   2  -4   1      363.99      374.69     12.54 o
   3  -4   1     2058.83     2124.52     24.47 o
   4  -4   1     1063.30      996.61     27.55 o
   5  -4   1      861.64      876.48     14.92 o
   6  -4   1       44.45       45.13     20.06 o
   7  -4   1      371.10      349.53     24.66 o
   8  -4   1      659.96      660.92     31.12 o
   9  -4   1      515.53      494.94     30.12 o
 -11  -3   1      181.54      147.86     21.47 o
 -10  -3   1      190.63      188.00     14.70 o
  -9  -3   1      480.91      537.45     28.38 o
  -8  -3   1     2630.76     2731.07     47.57 o
  -7  -3   1     2416.92     2597.90     22.83 o
  -6  -3   1      338.43      358.72      8.61 o
  -5  -3   1     1312.21     1206.54     81.70 o
  -4  -3   1     3275.59     3320.28     42.61 o
  -3  -3   1      644.70      554.57     16.71 o
  -2  -3   1     1244.67     1175.79      9.19 o
   0  -3   1      507.65      471.92      7.72 o
   1  -3   1      169.63      119.71      7.48 o
   2  -3   1     1407.12     1462.00     17.55 o
   3  -3   1      946.81      965.99      6.04 o
   4  -3   1        0.10       -0.37      3.13 o
   5  -3   1       62.69       48.19      6.64 o
   6  -3   1       54.44       54.90      7.29 o
   7  -3   1       30.38       39.73     12.47 o
   8  -3   1      185.71      186.07     16.31 o
   9  -3   1      247.22      199.66     15.89 o
  10  -3   1       68.33       25.77     20.65 o
 -11  -2   1       32.84       35.10     12.63 o
 -10  -2   1      514.06      508.13     21.33 o
  -9  -2   1      744.61      735.57     25.84 o
  -8  -2   1       21.91       32.54      7.75 o
  -7  -2   1      225.98      196.16     10.46 o
  -6  -2   1      423.92      430.56     11.43 o
  -5  -2   1     4417.14     4756.94     46.81 o
  -4  -2   1     2786.62     2783.69     54.40 o
  -3  -2   1      762.56      751.46     19.29 o
  -2  -2   1       27.27       28.88     11.05 o
  -1  -2   1     2361.25     2480.43     14.20 o
   0  -2   1       11.03        8.03      2.31 o
   1  -2   1     1045.55     1025.05     12.63 o
   2  -2   1       64.63       59.85      7.67 o
   3  -2   1     1883.94     2102.33     39.68 o
   4  -2   1     3823.38     4157.42     37.61 o
   5  -2   1      659.12      584.19     17.42 o
   6  -2   1       35.86       39.36      7.86 o
   7  -2   1       26.61       20.51      7.80 o
   8  -2   1       27.38       24.81      8.08 o
   9  -2   1       68.05       53.02     15.54 o
  10  -2   1       55.32       32.95     13.35 o
 -11  -1   1      229.40      242.96     16.51 o
 -10  -1   1      783.35      769.31     21.54 o
  -9  -1   1      565.74      507.30     13.46 o
  -8  -1   1      390.47      369.94     16.34 o
  -7  -1   1      591.67      621.48     11.50 o
  -6  -1   1     2953.28     3098.96     41.78 o
  -5  -1   1     3752.19     4041.04     26.60 o
  -4  -1   1     2300.11     2434.96     34.12 o
  -3  -1   1      115.65      131.31      7.04 o
  -2  -1   1     7818.68     8833.97     40.28 o
  -1  -1   1       83.24       89.85      5.10 o
   2  -1   1     2722.19     2762.43     26.04 o
   3  -1   1     9253.71    10145.88     93.77 o
   4  -1   1     1669.46     1635.35     34.75 o
   5  -1   1      484.25      460.47      9.62 o
   6  -1   1       57.34       47.01      7.72 o
   7  -1   1       77.35       79.10      8.87 o
   8  -1   1      631.38      611.19     17.52 o
   9  -1   1       37.38       39.83      9.03 o
  10  -1   1      168.07      178.55     14.22 o
 -10   0   1       51.65       36.08      9.59 o
  -9   0   1        3.94        4.39      8.53 o
  -8   0   1       32.81       26.08      8.41 o
  -7   0   1     2040.65     2138.01     26.99 o
  -6   0   1     1656.24     1717.68     43.52 o
  -5   0   1        7.47        5.17      6.07 o
  -4   0   1     1116.94     1176.19     12.55 o
  -3   0   1     3869.43     3972.76     44.34 o
  -2   0   1    18738.38    21363.85    183.40 o
  -1   0   1     9879.61    11613.09    475.56 o
   1   0   1      218.83      204.18      3.93 o
   2   0   1       10.25       11.26      2.79 o
   4   0   1     2978.47     3070.23     21.14 o
   5   0   1      431.98      446.26     14.91 o
   6   0   1     1667.25     1671.61     28.51 o
   7   0   1     1937.61     1971.86     20.36 o
   8   0   1     1563.54     1570.36     19.72 o
   9   0   1      163.29      149.13     10.47 o
  10   0   1       49.84       55.03      9.51 o
  11   0   1      107.74       80.88     19.83 o
 -10   1   1       36.87       31.59     12.53 o
  -9   1   1      391.40      368.42     13.19 o
  -8   1   1     1182.48     1162.52     25.32 o
  -7   1   1      840.85      835.80     22.67 o
  -6   1   1        0.30       -0.37      7.66 o
  -5   1   1       82.70       82.88      7.38 o
  -4   1   1      758.91      743.29     10.31 o
  -3   1   1     1685.95     1821.50     13.26 o
  -2   1   1     6173.23     6779.80     77.73 o
  -1   1   1      112.08      122.96      3.20 o
   1   1   1     7986.70     8061.44    113.84 o
   2   1   1     1900.88     2149.87     15.63 o
   3   1   1      675.53      687.46      8.25 o
   4   1   1     1291.86     1328.79     14.05 o
   5   1   1       74.66       48.24      7.48 o
   6   1   1     2446.85     2601.76     23.63 o
   7   1   1     2036.04     2056.80     26.23 o
   8   1   1      647.33      642.58     16.35 o
   9   1   1        1.91        6.48      8.43 o
  10   1   1      676.05      664.99     20.78 o
  11   1   1      316.37      285.83     21.16 o
 -10   2   1      349.49      329.58     17.85 o
  -9   2   1       11.70       13.28     12.53 o
  -8   2   1       17.19       13.11      8.59 o
  -7   2   1      487.81      438.78     12.20 o
  -6   2   1      516.23      538.53     12.41 o
  -5   2   1      571.82      534.24     19.55 o
  -4   2   1      995.17     1026.43     12.20 o
  -3   2   1      567.93      594.06     12.30 o
  -2   2   1     2466.51     2525.10     16.16 o
  -1   2   1        0.95        2.31      3.75 o
   1   2   1     4864.91     5560.76     74.55 o
   2   2   1     4883.83     5314.33     33.65 o
   3   2   1        4.76        6.65      5.35 o
   4   2   1      168.14      145.70      6.29 o
   5   2   1     4117.12     4608.28     40.22 o
   6   2   1     2680.30     2693.47     24.89 o
   7   2   1      430.56      405.45     16.18 o
   8   2   1       71.34       54.14      9.64 o
   9   2   1      110.06      111.35     13.27 o
  10   2   1      418.70      448.50     19.04 o
  11   2   1      721.58      709.18     36.87 o
 -10   3   1      411.41      406.26     27.14 o
  -9   3   1        7.98       -1.56     18.56 o
  -8   3   1      153.49      147.64     20.72 o
  -7   3   1     1081.84     1108.56     39.51 o
  -6   3   1      258.43      273.50     14.63 o
  -5   3   1     1245.57     1308.25     18.94 o
  -4   3   1        9.97        7.15      6.15 o
  -3   3   1      262.65      208.32      6.91 o
  -2   3   1     1365.85     1357.76     12.60 o
  -1   3   1     1019.82      923.94     31.35 o
   0   3   1        2.35        5.67      3.33 o
   1   3   1      457.66      483.12      4.82 o
   2   3   1      324.30      270.55     14.60 o
   3   3   1      302.01      226.72     13.92 o
   4   3   1      608.74      560.93     18.13 o
   5   3   1     1818.76     1983.89     14.71 o
   6   3   1      409.13      414.15     11.41 o
   7   3   1      183.54      167.87      8.96 o
   8   3   1     1758.21     1792.67     50.32 o
   9   3   1      768.64      721.00     28.80 o
  10   3   1      231.61      245.80     15.58 o
  11   3   1       94.73       92.00     15.85 o
  -9   4   1      108.31       63.78     23.36 o
  -8   4   1     1477.31     1545.87     42.75 o
  -7   4   1      540.77      573.98     28.80 o
  -6   4   1      394.68      412.29     12.27 o
  -5   4   1       61.24       67.24      8.09 o
  -4   4   1      821.36      737.12     21.92 o
  -3   4   1     5223.69     5666.78     34.72 o
  -2   4   1     4585.31     4858.40     23.89 o
  -1   4   1        3.17        1.84      3.13 o
   0   4   1     2805.33     2970.25     15.69 o
   1   4   1     1964.13     2083.01     23.70 o
   2   4   1     1299.09     1192.66     20.28 o
   3   4   1      205.43      196.18     13.25 o
   4   4   1      140.55      123.49     14.69 o
   5   4   1       28.30       27.40     13.69 o
   6   4   1      434.73      467.92     22.03 o
   7   4   1      111.06      106.14     18.93 o
   8   4   1      238.10      203.37     18.90 o
   9   4   1      272.77      271.67     25.06 o
  10   4   1       49.33       47.20     21.05 o
  11   4   1        3.87       12.45     13.90 o
  -9   5   1      213.89      223.00     28.58 o
  -8   5   1      613.09      601.05     32.25 o
  -7   5   1      398.05      321.76     24.18 o
  -6   5   1      168.57      156.41     23.23 o
  -5   5   1     1155.26     1224.98     33.76 o
  -4   5   1     2502.53     2564.94     37.19 o
  -3   5   1     2257.36     2099.28     57.79 o
  -2   5   1       43.19       29.62      4.75 o
  -1   5   1       79.65       68.62      3.68 o
   0   5   1     2003.39     1994.91     12.41 o
   1   5   1     8040.33     8443.80    102.89 o
   2   5   1     2148.94     2099.47     23.42 o
   3   5   1       68.72       69.39      3.62 o
   4   5   1     1190.61     1169.88     25.54 o
   5   5   1     2156.30     2079.12     36.40 o
   6   5   1      333.25      331.25     19.92 o
   7   5   1      643.22      629.46     27.98 o
   8   5   1      103.71       67.61     19.01 o
   9   5   1     1419.24     1419.99     40.96 o
  10   5   1      331.79      391.44     26.80 o
  11   5   1      268.41      235.26     24.07 o
  -8   6   1       19.22       13.14     23.23 o
  -7   6   1       55.92       43.81     21.84 o
  -6   6   1      167.45      134.67     23.64 o
  -5   6   1     1274.73     1363.75     37.76 o
  -4   6   1     2720.78     2797.80     48.03 o
  -3   6   1      721.32      734.96     28.34 o
  -2   6   1      796.72      806.27      9.16 o
  -1   6   1     1412.13     1314.80     30.06 o
   0   6   1     4997.00     5026.26     58.10 o
   1   6   1     1612.45     1519.82     12.04 o
   2   6   1        9.12        9.68      5.06 o
   3   6   1     2222.73     2234.23     26.29 o
   4   6   1     3391.81     3448.15     42.57 o
   5   6   1     1385.53     1301.49     30.63 o
   6   6   1     1042.08     1065.35     31.48 o
   7   6   1      233.38      226.56     21.34 o
   8   6   1     1100.94     1065.36     34.88 o
   9   6   1       77.16       84.43     22.42 o
  10   6   1       12.62       13.65     18.65 o
  11   6   1        8.11        5.03     22.20 o
  -7   7   1      169.29      114.60     26.53 o
  -6   7   1      483.68      432.16     30.40 o
  -5   7   1       19.96       25.03     22.35 o
  -4   7   1      440.33      405.66     26.20 o
  -3   7   1      178.77      126.06     22.65 o
  -2   7   1      125.21      131.11     13.71 o
  -1   7   1     2894.54     3102.26     40.05 o
   0   7   1     1044.27     1020.67     11.39 o
   1   7   1        0.22        2.50      5.78 o
   2   7   1       32.36       26.66      5.56 o
   3   7   1     1799.30     1832.21     14.95 o
   4   7   1     2915.91     3025.43     69.01 o
   5   7   1      714.22      671.89     24.78 o
   6   7   1      124.26      133.66     20.91 o
   7   7   1       55.33       52.75     20.81 o
   8   7   1     2307.61     2479.52     50.48 o
   9   7   1     2014.79     2182.59     50.62 o
  10   7   1      124.30      131.78     26.60 o
  -6   8   1       13.99       -2.40     23.76 o
  -5   8   1       15.03        9.81     19.34 o
  -4   8   1       26.24       24.60     22.25 o
  -3   8   1      739.25      678.34     29.33 o
  -2   8   1      725.14      744.26     20.38 o
  -1   8   1     1219.57     1307.68     19.07 o
   0   8   1        0.09       -1.96      6.06 o
   1   8   1     1286.51     1374.93     15.48 o
   2   8   1      737.16      774.24     11.54 o
   3   8   1     1252.37     1304.03     25.47 o
   4   8   1      493.24      472.69     15.07 o
   5   8   1      104.64      101.06     18.67 o
   6   8   1     2318.17     2265.91     44.41 o
   7   8   1      657.74      715.81     31.00 o
   8   8   1      552.04      596.24     31.85 o
   9   8   1      577.75      615.84     31.22 o
  10   8   1       32.30       16.93     18.82 o
  -6   9   1      107.02      131.78     24.31 o
  -5   9   1      489.66      482.46     32.24 o
  -4   9   1      654.46      582.31     29.84 o
  -3   9   1       65.83       58.52     20.65 o
  -2   9   1      202.79      172.16     22.89 o
  -1   9   1      239.50      250.41     15.22 o
   0   9   1     1453.22     1506.08     22.41 o
   1   9   1     1363.42     1381.91     16.33 o
   2   9   1      341.40      366.94     12.44 o
   3   9   1        0.43        0.58      7.79 o
   4   9   1      117.22       96.90     18.13 o
   5   9   1      218.80      179.43     20.96 o
   6   9   1      460.07      407.66     27.00 o
   7   9   1      706.48      727.24     32.71 o
   8   9   1      118.22      117.95     21.55 o
   9   9   1      206.45      226.97     25.66 o
  10   9   1      584.30      653.85     37.24 o
  -4  10   1        3.39      -15.79     24.85 o
  -3  10   1      177.47      169.79     24.60 o
  -2  10   1       37.89       31.10     21.67 o
  -1  10   1      244.44      251.96     23.43 o
   0  10   1      687.89      651.74     15.77 o
   1  10   1        9.70        7.10      8.56 o
   2  10   1      689.89      730.36     18.22 o
   3  10   1     1348.11     1358.44     30.03 o
   4  10   1       87.04       80.48     12.92 o
   5  10   1      122.78      107.20     18.79 o
   6  10   1        7.94       26.28     20.03 o
   7  10   1       20.73       29.38     22.04 o
   8  10   1      118.44      130.58     25.27 o
   9  10   1      156.62      197.08     28.53 o
  -3  11   1      961.30      945.43     39.54 o
  -2  11   1      713.77      691.69     33.52 o
  -1  11   1       89.30       98.17     22.23 o
   0  11   1       30.54       24.92     10.41 o
   1  11   1      312.15      321.91     16.89 o
   2  11   1     1100.89     1151.33     39.60 o
   3  11   1      254.43      248.89     23.92 o
   4  11   1      189.90      199.17     23.49 o
   5  11   1       31.70       24.23     18.48 o
   6  11   1      315.80      384.58     25.83 o
   7  11   1      106.86      104.72     23.30 o
   8  11   1      314.79      315.96     30.12 o
  -1  12   1      291.27      234.24     24.56 o
   0  12   1       90.11       89.11     15.12 o
   1  12   1     1067.42     1073.16     40.63 o
   2  12   1      934.19      892.11     38.32 o
   3  12   1      191.35      195.24     26.50 o
   4  12   1       19.68       12.30     21.68 o
   5  12   1      499.09      476.63     31.29 o
   6  12   1      866.53      919.46     35.56 o
   7  12   1      651.71      665.65     34.89 o
   2  13   1      424.71      415.90     34.06 o
   3  13   1        1.49        0.24     22.29 o
   4  13   1       55.95       46.27     21.95 o
  -5 -12   2       11.22       -2.64     23.33 o
  -4 -12   2      113.04       73.17     23.70 o
  -3 -12   2      490.48      457.57     32.14 o
  -2 -12   2      688.38      692.31     34.84 o
  -1 -12   2      336.49      296.43     29.95 o
   0 -12   2        8.76       22.89     21.11 o
  -7 -11   2       27.57       33.75     19.82 o
  -6 -11   2       15.74       10.74     18.94 o
  -5 -11   2       12.54       30.53     13.58 o
  -4 -11   2       20.65       18.83     20.59 o
  -3 -11   2      212.01      176.95     22.29 o
  -2 -11   2      214.77      202.66     19.26 o
  -1 -11   2       78.71       67.15     14.34 o
   0 -11   2      135.36      140.19     11.95 o
   1 -11   2      265.21      290.37     18.10 o
   2 -11   2      827.21      802.67     25.53 o
  -8 -10   2       32.23       33.03     23.91 o
  -7 -10   2      768.87      719.66     33.69 o
  -6 -10   2      848.87      827.86     32.50 o
  -5 -10   2      708.22      744.13     29.60 o
  -4 -10   2      164.71      172.57     14.56 o
  -3 -10   2       81.48      101.11     12.91 o
  -2 -10   2      229.39      247.80     15.91 o
  -1 -10   2      441.42      446.75     19.59 o
   0 -10   2      225.28      225.17     12.64 o
   1 -10   2       47.17       43.02     14.27 o
   2 -10   2        3.59        2.37     14.59 o
   3 -10   2       41.50       26.41     15.62 o
   4 -10   2       19.10       18.93     16.26 o
  -9  -9   2        3.11       20.76     20.91 o
  -8  -9   2      242.62      254.72     27.72 o
  -7  -9   2      483.91      498.14     28.02 o
  -6  -9   2      396.14      424.00     24.62 o
  -5  -9   2       13.57       24.49     17.07 o
  -4  -9   2       52.49       54.56     10.32 o
  -3  -9   2       29.67       32.04      8.54 o
  -2  -9   2     1308.74     1344.81     17.89 o
  -1  -9   2      383.53      404.06     16.33 o
   0  -9   2       60.35       58.15     10.28 o
   1  -9   2       51.12       55.91     13.37 o
   2  -9   2      447.02      451.01     52.77 o
   3  -9   2      986.18      961.13     24.97 o
   4  -9   2      303.11      299.42     22.63 o
   5  -9   2       23.62        5.97     19.45 o
 -10  -8   2      236.34      256.92     27.17 o
  -9  -8   2      147.73      141.33     26.43 o
  -8  -8   2      923.72     1013.74     39.42 o
  -7  -8   2     1968.71     1985.97     45.96 o
  -6  -8   2      188.39      228.65     23.76 o
  -5  -8   2     1457.35     1292.49     33.97 o
  -4  -8   2      659.49      671.63     16.20 o
  -3  -8   2     1197.64     1290.92     17.61 o
  -2  -8   2     1616.61     1702.39     18.95 o
  -1  -8   2      369.06      386.70     11.59 o
   0  -8   2      800.43      778.46     15.91 o
   1  -8   2     1288.09     1256.39     19.61 o
   2  -8   2     1060.28     1119.61     51.24 o
   3  -8   2      284.11      294.35     16.96 o
   4  -8   2       14.18       19.97     14.64 o
   5  -8   2      519.40      518.17     31.31 o
   6  -8   2       35.78       46.22     21.30 o
 -10  -7   2      334.74      338.12     28.05 o
  -9  -7   2      463.57      495.97     32.21 o
  -8  -7   2      332.70      331.39     26.16 o
  -7  -7   2      280.90      275.22     25.40 o
  -6  -7   2        0.83       10.08     14.83 o
  -5  -7   2     1764.09     1804.96     37.93 o
  -4  -7   2     2809.84     2772.92     42.04 o
  -3  -7   2      176.63      176.34     11.15 o
  -2  -7   2       67.24       60.99      7.96 o
  -1  -7   2      245.79      246.27      8.05 o
   0  -7   2     1438.11     1406.72     27.60 o
   1  -7   2     1599.91     1601.48     20.01 o
   2  -7   2      294.93      295.55     18.45 o
   3  -7   2        1.67        8.83     13.57 o
   4  -7   2     1224.15     1290.62     85.46 o
   5  -7   2      748.95      739.35     64.04 o
   6  -7   2      286.39      315.52     28.67 o
   7  -7   2       10.36       20.84     22.73 o
 -10  -6   2      147.27      111.81     25.62 o
  -9  -6   2        5.10        8.21     22.16 o
  -8  -6   2       20.70       19.61     21.36 o
  -7  -6   2       75.94       63.91     18.43 o
  -6  -6   2     1001.30     1137.56     33.54 o
  -5  -6   2      284.42      283.59     20.19 o
  -4  -6   2      813.25      810.75     24.86 o
  -3  -6   2      212.66      169.45     15.65 o
  -2  -6   2       76.11       82.89      8.53 o
  -1  -6   2     2237.43     2242.83     15.20 o
   0  -6   2     2454.37     2424.45     34.59 o
   1  -6   2     1063.32     1060.47     14.26 o
   2  -6   2      164.81      173.85     13.09 o
   3  -6   2      764.45      757.99     19.80 o
   4  -6   2      402.29      404.42     18.00 o
   5  -6   2      771.73      764.83     51.97 o
   6  -6   2     1391.22     1350.82     40.52 o
   7  -6   2      139.27      152.47     26.47 o
   8  -6   2      261.18      222.73     28.62 o
 -10  -5   2        0.65        5.97     18.85 o
  -9  -5   2      349.92      309.43     27.24 o
  -8  -5   2      921.09     1000.34     34.84 o
  -7  -5   2      415.23      401.55     24.91 o
  -6  -5   2        9.02       11.22     19.11 o
  -5  -5   2       49.16       30.57     11.80 o
  -4  -5   2       92.59       69.07      3.83 o
  -3  -5   2      525.40      522.47     14.71 o
  -2  -5   2     1473.82     1492.36     13.90 o
  -1  -5   2     4204.00     4380.50     21.89 o
   0  -5   2      776.26      770.50      7.27 o
   1  -5   2        8.05        6.75      3.15 o
   2  -5   2      167.60      164.68     11.46 o
   3  -5   2      566.33      535.42     16.50 o
   4  -5   2     3192.15     3313.98     34.94 o
   5  -5   2      710.51      687.27     20.91 o
   6  -5   2      218.36      214.08     22.65 o
   7  -5   2      834.16      841.66     34.93 o
   8  -5   2      528.95      552.47     32.10 o
 -11  -4   2        3.90       10.05     22.97 o
 -10  -4   2      160.18      159.00     24.36 o
  -9  -4   2      574.45      551.59     28.25 o
  -8  -4   2     1630.90     1641.36     41.18 o
  -7  -4   2      830.23      811.28     28.09 o
  -6  -4   2      630.01      621.35     13.72 o
  -5  -4   2     1321.99     1259.49     11.42 o
  -4  -4   2     1460.16     1436.50     27.72 o
  -3  -4   2      489.69      431.05      7.33 o
  -2  -4   2      153.19      158.89      6.17 o
  -1  -4   2      149.07      168.97      9.03 o
   0  -4   2     1216.44     1282.04     12.60 o
   1  -4   2     1470.63     1436.21      9.73 o
   2  -4   2     1002.18      963.20     24.23 o
   3  -4   2      605.34      636.81     18.35 o
   4  -4   2       44.24       49.38     12.23 o
   5  -4   2        1.02       16.49     13.67 o
   6  -4   2     1092.27     1133.42     34.80 o
   7  -4   2      675.26      684.19     29.47 o
   8  -4   2      361.18      325.94     26.77 o
   9  -4   2       27.69       25.14     20.58 o
 -11  -3   2      298.17      294.47     25.10 o
 -10  -3   2      408.74      410.23     17.79 o
  -9  -3   2     1206.64     1193.29     24.08 o
  -8  -3   2       53.93       52.06     17.12 o
  -7  -3   2      820.75      851.14     22.40 o
  -6  -3   2      598.01      558.91     11.54 o
  -5  -3   2     1318.78     1269.17     13.84 o
  -4  -3   2     4446.91     4885.12     45.97 o
  -3  -3   2      309.00      315.73     15.21 o
  -2  -3   2     5160.28     5577.47     38.86 o
  -1  -3   2    20119.65    23468.11    693.48 o
   0  -3   2       53.38       54.10      4.09 o
   1  -3   2     2386.98     2503.11     16.87 o
   2  -3   2      265.19      258.39     10.73 o
   3  -3   2        0.13        1.53      6.73 o
   4  -3   2      124.89      107.59      3.63 o
   5  -3   2      789.45      803.71     10.24 o
   6  -3   2      303.03      312.97      9.28 o
   7  -3   2      181.54      122.57     14.56 o
   8  -3   2       19.66        9.75     13.75 o
   9  -3   2        0.48        4.82     13.78 o
  10  -3   2      144.32      128.49     15.90 o
 -11  -2   2      412.02      407.95     28.11 o
 -10  -2   2      126.81      115.57     13.69 o
  -9  -2   2       22.72       14.21     11.28 o
  -8  -2   2        9.56        9.95      6.93 o
  -7  -2   2      580.40      623.41     14.56 o
  -6  -2   2     4432.46     4574.02     57.24 o
  -5  -2   2      787.92      699.60     12.80 o
  -4  -2   2        8.51        9.49     10.73 o
  -3  -2   2      104.85       65.11     11.74 o
  -2  -2   2     1594.28     1605.22     21.74 o
  -1  -2   2      430.57      588.97     66.73 o
   1  -2   2      107.73      129.18      4.43 o
   2  -2   2      821.76      773.12      7.11 o
   3  -2   2     4559.37     5016.80     57.14 o
   4  -2   2     3066.31     3362.42     23.51 o
   5  -2   2      136.02      131.99      8.04 o
   6  -2   2      304.94      309.02      9.77 o
   7  -2   2      187.17      194.87      9.98 o
   8  -2   2      222.62      214.10     15.72 o
   9  -2   2      182.81      177.23     16.98 o
  10  -2   2      147.65      134.13     15.20 o
 -11  -1   2       56.18       64.35     18.69 o
 -10  -1   2        1.40        0.36     11.67 o
  -9  -1   2       21.90       19.27      8.52 o
  -8  -1   2       96.49      103.32      7.96 o
  -7  -1   2     1247.43     1272.42     16.38 o
  -6  -1   2     1122.99     1103.29     14.11 o
  -5  -1   2      847.09      828.54     11.29 o
  -4  -1   2     1137.67     1091.11     13.83 o
  -3  -1   2     4586.27     4519.41     36.90 o
  -2  -1   2    14392.68    16423.50     60.02 o
  -1  -1   2     1048.99     1061.58     15.68 o
   0  -1   2      633.31      641.04      4.58 o
   3  -1   2     1390.69     1360.79     13.77 o
   4  -1   2     6507.43     7069.11     52.17 o
   5  -1   2      203.93      179.79      9.03 o
   6  -1   2     4103.96     4300.43     26.70 o
   7  -1   2     1026.19     1054.78     16.06 o
   8  -1   2       54.13       53.30      8.66 o
   9  -1   2        0.04       -2.81     11.96 o
  10  -1   2       25.60       35.26     13.08 o
 -10   0   2      109.14       97.67     13.39 o
  -9   0   2      563.64      506.26     17.64 o
  -8   0   2       87.69       69.17      7.99 o
  -7   0   2      194.94      182.92     10.97 o
  -6   0   2      211.42      237.95     10.37 o
  -5   0   2      455.16      528.70     10.12 o
  -4   0   2     2665.61     2868.29     44.55 o
  -3   0   2     3234.85     3428.00     20.56 o
  -2   0   2     1628.75     1661.81     23.29 o
  -1   0   2      188.85      185.87      7.72 o
   2   0   2       15.13       31.33      3.49 o
   3   0   2     1142.32     1142.04     15.94 o
   4   0   2      638.70      682.40     20.06 o
   5   0   2      231.83      166.02      9.15 o
   6   0   2     3329.93     3491.19     48.58 o
   7   0   2      723.39      719.45     23.02 o
   8   0   2       24.86       20.00      8.59 o
   9   0   2      151.05      144.42     10.57 o
  10   0   2     1033.99     1012.55     61.11 o
  11   0   2      517.36      517.25     32.38 o
 -10   1   2      352.42      330.42     16.15 o
  -9   1   2      162.57      138.73     10.65 o
  -8   1   2        0.70        4.73      7.61 o
  -7   1   2      701.29      766.43     15.56 o
  -6   1   2     1075.74     1039.37     15.16 o
  -5   1   2       32.05       22.03      6.96 o
  -4   1   2        5.33        3.31      5.92 o
  -3   1   2      330.55      349.29      7.67 o
  -2   1   2       69.00       90.76      7.95 o
  -1   1   2     1762.72     1867.04     18.53 o
   0   1   2    11656.23    13236.58    222.69 o
   1   1   2    10091.50    11856.27    370.85 o
   2   1   2        6.70        6.74      3.20 o
   3   1   2       98.40      101.41      4.96 o
   4   1   2      744.29      735.60     11.30 o
   5   1   2     3448.07     3469.17     43.66 o
   6   1   2     1465.21     1466.32     18.67 o
   7   1   2       24.62       17.10      9.15 o
   8   1   2      382.89      372.15     11.92 o
   9   1   2      995.40     1014.34     17.39 o
  10   1   2      401.70      402.10     21.82 o
  11   1   2        4.42        4.45     19.66 o
 -10   2   2      143.54      117.62     19.29 o
  -9   2   2      157.99      120.95     13.89 o
  -8   2   2     1488.22     1455.47     19.90 o
  -7   2   2     3035.00     3030.06     33.10 o
  -6   2   2       17.56       22.05      8.04 o
  -5   2   2        1.99       -1.78      6.83 o
  -4   2   2     1119.06     1141.91     22.88 o
  -3   2   2     4028.23     4125.47     24.50 o
  -2   2   2     1337.46     1300.12     30.27 o
  -1   2   2     1809.30     1883.84     11.10 o
   0   2   2     3134.59     3321.42     58.16 o
   1   2   2    15719.28    18118.32    287.45 o
   2   2   2     1360.74     1341.15     20.04 o
   3   2   2      799.65      756.57     14.30 o
   4   2   2     1243.07     1301.29     52.28 o
   5   2   2     1228.19     1235.65     17.21 o
   6   2   2      139.15      145.81      9.03 o
   7   2   2        1.17       -7.74      8.19 o
   8   2   2      189.80      210.09     24.41 o
   9   2   2     1972.64     1958.86     21.99 o
  10   2   2      211.61      201.12     15.16 o
  11   2   2       39.82       21.40     12.34 o
  -9   3   2      107.50      104.12     18.44 o
  -8   3   2     1936.41     1977.09     44.11 o
  -7   3   2     1479.86     1551.07     61.74 o
  -6   3   2      453.90      398.59     13.75 o
  -5   3   2      859.65      837.74     15.74 o
  -4   3   2     1728.95     1635.86     18.21 o
  -3   3   2      875.41      862.06     13.02 o
  -2   3   2     1971.79     1926.11     23.38 o
  -1   3   2     1360.79     1451.08     10.52 o
   0   3   2     2311.23     2536.45     24.81 o
   1   3   2      313.69      287.70     12.96 o
   2   3   2      140.48      138.23     13.99 o
   3   3   2       19.98       40.73     12.11 o
   4   3   2      312.54      310.75     21.68 o
   5   3   2      349.52      347.92      7.91 o
   6   3   2     1501.86     1551.50     31.37 o
   7   3   2      147.62      139.49     17.69 o
   8   3   2      414.54      409.47     22.58 o
   9   3   2     1329.77     1323.84     37.02 o
  10   3   2        2.94       -2.64     17.16 o
  11   3   2      337.75      313.75     24.57 o
  -9   4   2      487.03      459.77     28.39 o
  -8   4   2      311.77      326.34     26.41 o
  -7   4   2       46.32        7.82     19.39 o
  -6   4   2       90.01       57.12     20.04 o
  -5   4   2      781.24      737.82     14.51 o
  -4   4   2     2673.93     2858.25     28.89 o
  -3   4   2     4109.83     4314.82     66.29 o
  -2   4   2      335.72      336.66      8.85 o
  -1   4   2     5036.09     5409.06     21.91 o
   0   4   2     5547.99     5829.53     18.83 o
   1   4   2     6435.93     7111.68     21.07 o
   2   4   2     1127.99     1164.04      9.45 o
   3   4   2      377.60      319.99     15.88 o
   4   4   2     1344.35     1292.89     26.55 o
   5   4   2     4875.75     5238.76     18.69 o
   6   4   2      791.80      800.27     25.96 o
   7   4   2      218.86      204.02     21.02 o
   8   4   2        0.15       -6.92     17.66 o
   9   4   2      147.29      133.25     22.59 o
  10   4   2      201.50      204.10     22.61 o
  11   4   2      183.33      191.75     21.93 o
  -8   5   2      117.13       75.27     23.38 o
  -7   5   2      530.92      513.37     29.65 o
  -6   5   2      868.82      863.87     33.04 o
  -5   5   2     1139.67     1134.09     35.07 o
  -4   5   2      482.39      461.07     19.41 o
  -3   5   2      154.14      158.44      7.95 o
  -2   5   2     3390.83     3512.74     22.29 o
  -1   5   2     4382.98     4438.29     49.39 o
   0   5   2      707.21      607.09     11.58 o
   1   5   2        1.02        3.05      4.66 o
   2   5   2      649.71      666.08      9.47 o
   3   5   2      721.48      647.71      8.68 o
   4   5   2     3427.65     3399.23     40.95 o
   5   5   2     1002.13      939.50     26.51 o
   6   5   2       32.76       34.73     15.84 o
   7   5   2     1099.10     1082.08     32.12 o
   8   5   2     2379.09     2494.41     47.64 o
   9   5   2      759.66      760.57     31.79 o
  10   5   2       88.84      104.85     23.49 o
  11   5   2        2.49       -7.33     20.08 o
  -8   6   2      248.28      212.14     25.77 o
  -7   6   2      726.59      655.99     33.37 o
  -6   6   2      442.42      443.58     28.65 o
  -5   6   2       19.09        8.95     17.77 o
  -4   6   2       21.02       20.90     20.93 o
  -3   6   2      170.91      190.60     22.52 o
  -2   6   2      890.73      831.35     12.72 o
  -1   6   2     2699.25     2731.96     29.02 o
   0   6   2      681.26      722.69      9.48 o
   1   6   2     2914.86     3206.95     34.96 o
   2   6   2     3793.39     3904.99     66.99 o
   4   6   2     1098.79     1046.44      8.21 o
   5   6   2      369.38      466.50     23.32 o
   6   6   2      492.34      438.95     22.67 o
   7   6   2      850.51      835.79     30.69 o
   8   6   2       69.28       76.51     21.10 o
   9   6   2      132.78      130.77     22.38 o
  10   6   2        0.43       11.08     21.70 o
  11   6   2      401.98      445.19     30.87 o
  -7   7   2      150.51      173.51     28.74 o
  -6   7   2        0.67        5.60     18.10 o
  -5   7   2      921.67      971.61     36.00 o
  -4   7   2      405.30      411.67     28.16 o
  -3   7   2      486.91      465.24     26.65 o
  -2   7   2      451.07      444.84     23.27 o
  -1   7   2        5.51        4.02      5.82 o
   0   7   2       15.90       12.94      5.91 o
   1   7   2       12.33        6.70      5.70 o
   2   7   2      873.30      850.06     20.43 o
   3   7   2     1786.04     1765.23     27.44 o
   4   7   2        1.36        3.27      3.55 o
   5   7   2      653.07      677.77     29.96 o
   6   7   2     1471.75     1462.89     35.94 o
   7   7   2     1168.77     1135.19     34.98 o
   8   7   2       99.27       83.65     20.38 o
   9   7   2       38.88       28.85     22.70 o
  10   7   2        0.43        0.14     22.70 o
  11   7   2      620.58      677.30     36.96 o
  -6   8   2      450.60      481.56     32.70 o
  -5   8   2      316.31      270.32     26.08 o
  -4   8   2      127.89      145.04     24.47 o
  -3   8   2       19.17       13.42     19.12 o
  -2   8   2       96.35       67.78     20.96 o
  -1   8   2      213.25      231.53     15.06 o
   0   8   2      829.52      869.64     11.71 o
   1   8   2      576.52      588.81     14.44 o
   2   8   2     1163.07     1108.51     12.20 o
   3   8   2       83.60       86.62      7.00 o
   4   8   2     2499.82     2670.68    157.12 o
   5   8   2      745.10      769.92     28.87 o
   6   8   2      474.92      481.46     26.29 o
   7   8   2      352.91      415.15     27.63 o
   8   8   2       83.39      106.94     20.57 o
   9   8   2      559.43      579.96     32.29 o
  10   8   2      318.99      373.61     28.95 o
  -6   9   2      460.38      418.40     33.34 o
  -5   9   2      303.19      298.49     26.85 o
  -4   9   2      246.07      215.59     25.31 o
  -3   9   2     1938.38     1865.49     43.89 o
  -2   9   2     2078.92     1985.60     42.29 o
  -1   9   2     1426.11     1444.69     35.85 o
   0   9   2       99.40       91.57     10.18 o
   1   9   2      603.37      628.43     18.81 o
   2   9   2       23.85       24.55      6.93 o
   3   9   2      396.68      415.02     12.48 o
   4   9   2     1679.93     1662.02     35.33 o
   5   9   2      219.10      216.88     21.12 o
   6   9   2      345.80      307.65     24.39 o
   7   9   2      195.21      230.78     23.26 o
   8   9   2      112.27      117.81     23.94 o
   9   9   2      228.32      214.36     25.08 o
  10   9   2      369.31      327.68     33.19 o
  -4  10   2      214.22      230.63     26.14 o
  -3  10   2      425.27      400.60     26.96 o
  -2  10   2     1390.40     1374.37     39.85 o
  -1  10   2       52.61       38.71     18.44 o
   0  10   2     1592.01     1553.58     33.08 o
   1  10   2     1519.32     1469.16     24.88 o
   2  10   2      382.37      379.04     11.46 o
   3  10   2      611.10      605.98     19.48 o
   4  10   2        7.32        1.47     12.30 o
   5  10   2      212.55      204.93     20.99 o
   6  10   2      592.81      599.04     28.53 o
   7  10   2       66.58       41.91     22.99 o
   8  10   2      344.52      381.94     30.37 o
   9  10   2        3.53       11.79     22.67 o
  -3  11   2      301.43      267.85     25.58 o
  -2  11   2      378.18      330.20     27.55 o
  -1  11   2       56.17       76.15     21.28 o
   0  11   2     1683.02     1653.35     29.56 o
   1  11   2     1611.66     1630.36     37.27 o
   2  11   2      107.06       93.34     20.87 o
   3  11   2       10.06       -0.12     18.48 o
   4  11   2      295.80      293.86     16.30 o
   5  11   2     1396.62     1412.55     37.99 o
   6  11   2      642.00      641.10     31.53 o
   7  11   2      372.87      393.90     29.57 o
   8  11   2        3.77       -0.76     21.51 o
  -1  12   2      310.44      302.45     26.02 o
   0  12   2      745.23      735.47     32.80 o
   1  12   2      231.35      191.95     25.43 o
   2  12   2       31.48       18.53     22.63 o
   3  12   2      415.24      371.33     29.89 o
   4  12   2      680.03      629.91     31.75 o
   5  12   2      173.88      157.94     15.18 o
   6  12   2       47.99       44.82     21.30 o
   7  12   2       37.88       55.37     24.89 o
   1  13   2        1.97       12.67     21.45 o
   2  13   2       78.37      100.94     26.37 o
   3  13   2      261.63      275.78     27.69 o
   4  13   2      550.24      563.63     35.34 o
   5  13   2      688.00      632.67     34.13 o
  -4 -12   3      770.63      806.69     37.94 o
  -3 -12   3      160.66      138.99     25.55 o
  -2 -12   3        3.33       -8.02     23.04 o
  -1 -12   3       11.44       31.38     21.94 o
   0 -12   3      332.58      343.99     28.45 o
  -7 -11   3      617.34      671.56     34.67 o
  -6 -11   3      216.12      244.68     24.85 o
  -5 -11   3      121.61      101.56     23.27 o
  -4 -11   3        6.96       13.04     20.91 o
  -3 -11   3      317.70      294.38     26.06 o
  -2 -11   3      240.07      252.98     17.06 o
  -1 -11   3       50.42       47.68     15.06 o
   0 -11   3      356.41      344.84     15.01 o
   1 -11   3      403.00      392.91     19.40 o
   2 -11   3       91.02       82.60     23.24 o
  -8 -10   3      802.74      772.13     34.83 o
  -7 -10   3      509.25      482.88     29.77 o
  -6 -10   3      236.61      219.96     22.97 o
  -5 -10   3       55.95       36.24     17.84 o
  -4 -10   3      525.97      549.18     29.19 o
  -3 -10   3      877.41      906.72     21.90 o
  -2 -10   3      666.12      678.23     20.87 o
  -1 -10   3      222.41      206.30     15.69 o
   0 -10   3      400.79      384.82     14.75 o
   1 -10   3      188.45      175.50     15.90 o
   2 -10   3        0.89       11.26     15.58 o
   3 -10   3      204.47      189.18     26.79 o
   4 -10   3      800.37      799.32     27.07 o
  -9  -9   3      726.10      774.16     37.77 o
  -8  -9   3      676.77      737.16     34.84 o
  -7  -9   3       48.13       35.37     20.31 o
  -6  -9   3       57.29       37.73     18.17 o
  -5  -9   3      646.79      678.03     18.60 o
  -4  -9   3     1453.35     1423.06     23.39 o
  -3  -9   3      627.45      637.90     14.49 o
  -2  -9   3      100.39      117.81     13.04 o
  -1  -9   3       33.30       30.02     12.33 o
   0  -9   3      465.87      466.08     14.58 o
   1  -9   3      725.42      732.25     20.62 o
   2  -9   3      637.68      638.97     20.97 o
   3  -9   3      104.58       88.69     15.40 o
   4  -9   3        4.61        0.78     17.04 o
   5  -9   3      790.96      874.38     28.06 o
  -9  -8   3      560.88      617.49     34.52 o
  -8  -8   3      221.54      195.99     24.99 o
  -7  -8   3       14.17        1.14     20.01 o
  -6  -8   3       85.39       86.81     20.75 o
  -5  -8   3     1521.58     1555.34     36.75 o
  -4  -8   3     3529.81     3561.62     62.25 o
  -3  -8   3      681.14      685.24     23.08 o
  -2  -8   3     1644.72     1613.57     19.17 o
  -1  -8   3     1616.72     1671.12     24.69 o
   0  -8   3     1499.53     1490.73     26.63 o
   1  -8   3      917.27      914.63     27.54 o
   2  -8   3      292.24      329.48     17.63 o
   3  -8   3      333.41      314.41     17.67 o
   4  -8   3     1176.18     1179.06     27.57 o
   5  -8   3      523.99      514.43     22.42 o
   6  -8   3       61.44       69.32     25.89 o
 -10  -7   3      502.97      531.35     34.66 o
  -9  -7   3        5.30       -0.82     21.51 o
  -8  -7   3      271.84      270.91     24.73 o
  -7  -7   3       14.13        8.51     20.55 o
  -6  -7   3      269.35      302.40     24.27 o
  -5  -7   3      642.40      592.82     25.39 o
  -4  -7   3       21.87       14.97     15.32 o
  -3  -7   3        3.20        7.94      9.38 o
  -2  -7   3      100.53      103.34      8.97 o
  -1  -7   3     1694.63     1715.42     17.64 o
   0  -7   3      854.44      874.76     21.55 o
   1  -7   3       47.93       40.92      9.97 o
   2  -7   3      470.69      482.78     17.67 o
   3  -7   3     2463.58     2486.86     48.70 o
   4  -7   3     1717.52     1770.41     32.96 o
   5  -7   3      143.65      134.42     17.24 o
   6  -7   3       24.27       28.18     23.35 o
   7  -7   3       70.05       86.12     25.84 o
 -10  -6   3       37.27       32.76     21.57 o
  -9  -6   3      179.35      205.73     27.47 o
  -8  -6   3      238.42      241.36     26.69 o
  -7  -6   3      237.01      230.95     23.42 o
  -6  -6   3      334.74      353.03     22.77 o
  -5  -6   3      130.28      114.46     12.23 o
  -4  -6   3      151.75      149.38     12.20 o
  -3  -6   3      910.21      872.36     16.70 o
  -2  -6   3       32.49       42.52      6.24 o
  -1  -6   3      497.33      441.43      9.97 o
   0  -6   3      161.69      171.35      6.77 o
   1  -6   3      214.93      211.73      6.13 o
   2  -6   3      788.58      778.01     19.28 o
   3  -6   3     1696.41     1738.32     31.07 o
   4  -6   3     1510.90     1490.33     70.64 o
   5  -6   3       42.31       34.26     14.77 o
   6  -6   3      122.89      114.62     23.46 o
   7  -6   3      490.59      530.59     31.59 o
   8  -6   3      416.31      534.69     35.41 o
 -10  -5   3      748.63      790.27     36.96 o
  -9  -5   3      376.39      443.80     29.82 o
  -8  -5   3       57.22       53.00     20.54 o
  -7  -5   3       83.79       83.11     12.12 o
  -6  -5   3      306.38      296.47     21.80 o
  -5  -5   3      570.26      498.79     22.42 o
  -4  -5   3      833.21      726.87     19.06 o
  -3  -5   3     1617.00     1653.95     28.91 o
  -2  -5   3      945.78      922.69     20.95 o
  -1  -5   3       24.94       23.43      6.24 o
   0  -5   3     1513.06     1554.06     12.17 o
   1  -5   3      209.33      193.93      6.88 o
   2  -5   3      217.68      177.74     12.44 o
   3  -5   3      263.52      240.30     15.20 o
   4  -5   3      255.05      249.06     17.60 o
   5  -5   3      794.93      845.46     43.36 o
   6  -5   3      680.17      669.92     21.55 o
   7  -5   3      746.15      784.84     34.97 o
   8  -5   3       82.66       77.64     21.12 o
 -10  -4   3     1056.94     1195.69     40.03 o
  -9  -4   3      408.13      395.38     25.69 o
  -8  -4   3       93.38       66.16     14.14 o
  -7  -4   3     1162.17     1187.10     34.60 o
  -6  -4   3     2102.51     2203.32     18.89 o
  -5  -4   3      465.21      425.25     21.98 o
  -4  -4   3     1413.51     1427.50     28.22 o
  -3  -4   3      182.84      155.85     13.32 o
  -2  -4   3     3786.54     3801.09     35.39 o
  -1  -4   3    11352.20    12739.72     86.03 o
   0  -4   3        0.63        5.04      3.78 o
   1  -4   3       50.05       50.05      2.87 o
   2  -4   3      385.08      375.82     12.67 o
   3  -4   3       22.69        3.73     10.67 o
   4  -4   3      249.93      249.29     15.26 o
   5  -4   3      272.08      297.95     21.81 o
   6  -4   3     1213.30     1184.73     37.29 o
   7  -4   3       13.66        1.94     13.22 o
   8  -4   3       73.50       51.76     21.30 o
   9  -4   3      249.17      233.34     24.82 o
 -10  -3   3      148.93      119.63     20.39 o
  -9  -3   3      236.15      195.88     17.21 o
  -8  -3   3     1880.78     1831.75     70.69 o
  -7  -3   3      828.39      797.28     15.11 o
  -6  -3   3      824.55      759.55     17.21 o
  -5  -3   3       24.98       23.98     14.04 o
  -4  -3   3     1565.24     1525.94     29.12 o
  -3  -3   3      520.86      430.47     16.56 o
  -2  -3   3     4239.27     4119.79     35.72 o
   0  -3   3        2.44        0.69      4.08 o
   1  -3   3      138.11      121.76      3.73 o
   2  -3   3     5517.51     5904.00     34.02 o
   3  -3   3     1688.76     1640.65     17.35 o
   4  -3   3      725.61      710.47     10.37 o
   5  -3   3        5.98        5.76      4.86 o
   6  -3   3       57.62       54.68      6.67 o
   7  -3   3      540.39      524.23     19.78 o
   8  -3   3      666.41      642.73     21.33 o
   9  -3   3      212.93      178.78     15.88 o
 -10  -2   3        9.83        1.49     18.66 o
  -9  -2   3      715.40      746.95     16.99 o
  -8  -2   3      624.44      608.09     20.43 o
  -7  -2   3     1661.78     1631.51     43.66 o
  -6  -2   3     1417.74     1353.52     39.71 o
  -5  -2   3       16.05        9.45     14.03 o
  -4  -2   3     1054.12      961.97     22.82 o
  -3  -2   3     8676.66     9220.06     56.81 o
  -2  -2   3     2376.14     2340.50     27.31 o
   0  -2   3     5438.35     5984.19     60.54 o
   1  -2   3     1364.77     1271.29     11.61 o
   2  -2   3     3574.09     3768.26     37.40 o
   3  -2   3      936.57      974.93      7.07 o
   4  -2   3      116.29      104.81      5.58 o
   5  -2   3       38.05       26.86      5.87 o
   6  -2   3      394.46      433.52     13.59 o
   7  -2   3     1271.52     1270.47     20.90 o
   8  -2   3      229.30      215.50     15.87 o
   9  -2   3       40.12       17.58     14.98 o
  10  -2   3        3.61       13.67     14.57 o
 -10  -1   3      140.08      127.26     19.51 o
  -9  -1   3      221.30      200.10      9.51 o
  -8  -1   3        2.70        1.15      7.55 o
  -7  -1   3       16.58       13.99      7.62 o
  -6  -1   3      264.76      261.74      9.28 o
  -5  -1   3      431.71      425.08      9.21 o
  -4  -1   3      858.32      835.87     25.16 o
  -3  -1   3     1499.28     1514.56     24.88 o
  -2  -1   3     4135.02     4267.31     35.33 o
  -1  -1   3     1891.80     1837.84     20.73 o
   0  -1   3      875.10     1016.42     10.76 o
   1  -1   3    12384.36    13705.30     68.75 o
   3  -1   3      356.13      363.70      8.97 o
   4  -1   3    16757.58    19180.02     44.75 o
   5  -1   3      193.66      201.57      7.24 o
   6  -1   3       20.28       23.01      7.85 o
   7  -1   3     1419.71     1373.61     17.86 o
   8  -1   3        0.22        2.23      8.23 o
   9  -1   3      398.58      390.71     17.40 o
  10  -1   3      520.04      507.25     20.47 o
 -10   0   3      115.29       97.10     14.48 o
  -9   0   3       14.59       15.69      7.67 o
  -8   0   3       56.88       67.52      8.93 o
  -7   0   3      195.44      167.74      9.80 o
  -6   0   3     1410.35     1417.15     22.21 o
  -5   0   3      995.13     1015.58     12.79 o
  -4   0   3      562.42      531.06     31.33 o
  -3   0   3      133.98      141.46      6.93 o
  -2   0   3       50.64       39.08      5.07 o
  -1   0   3     1027.90     1056.38     16.93 o
   0   0   3     2081.46     2358.24     86.57 o
   1   0   3      312.80      322.20      6.65 o
   2   0   3     9221.53    10556.63     30.47 o
   3   0   3     1208.69     1205.24     22.01 o
   4   0   3     8694.58     9591.21     48.47 o
   5   0   3     1059.32      928.60     14.54 o
   6   0   3       43.13       44.18      7.96 o
   7   0   3      382.14      382.17     12.12 o
   8   0   3     1293.91     1267.83     18.43 o
   9   0   3      986.97     1022.04     20.49 o
  10   0   3      302.23      293.75     16.35 o
  11   0   3       40.15       65.94     23.42 o
 -10   1   3       93.82       93.41     12.60 o
  -9   1   3      776.72      751.33     21.07 o
  -8   1   3      222.14      229.75     17.02 o
  -7   1   3     1284.79     1353.29     18.07 o
  -6   1   3      189.45      184.42     14.94 o
  -5   1   3      854.27      828.86     18.99 o
  -4   1   3     1549.02     1657.94     20.31 o
  -3   1   3      542.60      500.81     10.12 o
  -2   1   3     1179.23     1179.84     33.23 o
  -1   1   3      100.04       89.60     12.14 o
   0   1   3     3233.92     3561.24    103.55 o
   1   1   3        6.51       10.57      8.19 o
   2   1   3     2755.73     2774.77     12.14 o
   3   1   3     2716.33     2731.40     80.25 o
   4   1   3      320.65      292.78      8.92 o
   5   1   3      248.47      226.15     21.17 o
   6   1   3       21.57        7.76      8.35 o
   7   1   3      627.95      593.06     14.68 o
   8   1   3      591.25      609.26     13.77 o
   9   1   3      287.76      285.20     11.88 o
  10   1   3       59.94       27.34     12.65 o
  11   1   3      211.55      240.18     27.07 o
 -10   2   3      280.43      224.76     22.55 o
  -9   2   3      875.93      875.32     32.63 o
  -8   2   3      224.68      207.52     14.35 o
  -7   2   3      530.84      515.22     16.32 o
  -6   2   3      602.89      596.85     15.74 o
  -5   2   3     3382.82     3501.44     75.56 o
  -4   2   3     3354.41     3442.10     61.16 o
  -3   2   3       63.18       97.85      8.74 o
  -2   2   3        0.04       -2.62     10.85 o
  -1   2   3      882.38      903.77     33.84 o
   0   2   3    14459.47    16648.10    413.31 o
   1   2   3       72.12       69.98     10.97 o
   2   2   3      675.54      731.56     26.59 o
   3   2   3      421.39      403.39      6.13 o
   4   2   3      774.14      784.59     19.24 o
   5   2   3       50.79       39.79     12.23 o
   6   2   3      437.70      389.49     18.54 o
   7   2   3      410.70      412.72     16.29 o
   8   2   3       28.18       28.54      9.17 o
   9   2   3       24.33       28.83     16.40 o
  10   2   3       75.26       80.10     12.90 o
  11   2   3       69.94       68.02     13.67 o
  -9   3   3      459.53      445.34     26.71 o
  -8   3   3        9.20        8.17     19.41 o
  -7   3   3      840.60      793.25     51.74 o
  -6   3   3     1027.09     1022.69     19.26 o
  -5   3   3     1335.96     1368.58     20.07 o
  -4   3   3     1466.83     1346.00     17.85 o
  -3   3   3        3.21        7.04      7.72 o
  -2   3   3     1318.09     1215.76     14.76 o
  -1   3   3     4428.20     4491.14     32.66 o
   0   3   3       16.25       11.97      6.67 o
   1   3   3     3474.87     3615.85     30.01 o
   2   3   3      802.21      778.58     19.35 o
   3   3   3     3383.83     3535.03     35.03 o
   4   3   3     2575.09     2790.24     19.43 o
   5   3   3      991.17     1034.32     24.79 o
   6   3   3      163.70      142.67     16.01 o
   7   3   3      143.65      135.65     18.87 o
   8   3   3      125.53      119.07     18.57 o
   9   3   3       44.87       57.72     17.99 o
  10   3   3      260.98      249.58     23.61 o
  11   3   3       21.82       33.23     12.84 o
  -9   4   3       73.19       77.04     19.99 o
  -8   4   3       51.05       44.26     21.54 o
  -7   4   3     1044.76     1105.55     35.14 o
  -6   4   3      858.94      889.57     17.69 o
  -5   4   3      662.04      703.37     15.91 o
  -4   4   3        3.83        3.17      8.36 o
  -3   4   3     2590.72     2514.46     21.80 o
  -2   4   3     6490.34     6967.65    184.65 o
  -1   4   3     2420.25     2248.00     29.32 o
   0   4   3     3688.07     3925.87     25.65 o
   1   4   3        1.24        1.00      4.47 o
   2   4   3     4678.50     4846.30     38.86 o
   3   4   3     1994.18     1930.43     27.99 o
   4   4   3     2608.91     2704.44     12.92 o
   5   4   3     1514.70     1566.58     14.20 o
   6   4   3      222.82       99.36     96.94 o
   7   4   3     1352.75     1360.82     33.93 o
   8   4   3     1892.13     1970.53     40.43 o
   9   4   3     1689.47     1788.09     42.43 o
  10   4   3        2.68       -1.18     16.69 o
  11   4   3       31.41        9.56     21.49 o
  -8   5   3      198.45      174.77     23.84 o
  -7   5   3      522.46      475.04     28.80 o
  -6   5   3      303.11      284.92     25.52 o
  -5   5   3      659.43      681.35     29.40 o
  -4   5   3      430.60      432.90     12.35 o
  -3   5   3     3839.29     4003.13     27.21 o
  -2   5   3     3101.31     3032.66     23.03 o
  -1   5   3       39.18       74.60      6.72 o
   0   5   3       30.76       18.39      5.93 o
   1   5   3     1729.34     1646.55     16.80 o
   2   5   3     9433.10    10789.48     48.05 o
   3   5   3     1138.68     1112.46     24.01 o
   4   5   3       18.63       28.82     13.86 o
   5   5   3     1395.72     1418.77     15.31 o
   6   5   3     1837.72     1916.17     37.67 o
   7   5   3     1928.00     2093.89     41.71 o
   8   5   3      102.00      121.26     21.22 o
   9   5   3       14.81       29.65     18.57 o
  10   5   3        2.42      -11.80     20.08 o
  11   5   3      284.07      268.78     27.59 o
  -8   6   3       52.43       39.64     20.48 o
  -7   6   3        6.06      -10.95     18.85 o
  -6   6   3       50.59       27.21     17.84 o
  -5   6   3       67.52       66.89     18.08 o
  -4   6   3      269.96      293.68     24.54 o
  -3   6   3      839.41      833.35     22.18 o
  -2   6   3       11.13       18.99      7.57 o
  -1   6   3      529.61      598.05     10.85 o
   0   6   3      568.43      504.92      9.86 o
   1   6   3     1044.02      964.49     12.17 o
   2   6   3     1290.57     1224.41     10.98 o
   3   6   3     1057.09     1142.46     18.95 o
   4   6   3      216.40      234.10      6.33 o
   5   6   3      809.59      782.16     26.53 o
   6   6   3     2923.08     3101.74     47.72 o
   7   6   3      813.19      804.38     29.15 o
   8   6   3        0.26        6.43     20.37 o
   9   6   3      853.39      786.50     31.87 o
  10   6   3      986.22     1014.98     39.18 o
  11   6   3      130.13      141.75     23.15 o
  -7   7   3      551.20      513.17     32.70 o
  -6   7   3      262.98      248.84     27.63 o
  -5   7   3        0.70        1.52     19.53 o
  -4   7   3      240.53      219.79     25.06 o
  -3   7   3      396.34      414.58     24.45 o
  -2   7   3      140.76      142.64      9.06 o
  -1   7   3       67.05       65.90      7.91 o
   0   7   3      101.35       89.50      8.25 o
   1   7   3      369.49      352.81      9.86 o
   2   7   3      255.85      269.79      9.96 o
   3   7   3       10.36       13.74      4.84 o
   4   7   3      583.47      585.36      6.80 o
   5   7   3     1446.06     1387.65     33.05 o
   6   7   3      757.92      785.51     29.90 o
   7   7   3       20.75       12.01     20.21 o
   8   7   3      129.61      121.99     18.60 o
   9   7   3      610.01      612.04     30.54 o
  10   7   3      662.73      716.84     34.53 o
  11   7   3       84.80       73.13     25.83 o
  -6   8   3      452.22      454.09     29.88 o
  -5   8   3       21.83       21.05     22.39 o
  -4   8   3      519.85      493.84     31.06 o
  -3   8   3     2194.94     2192.45     46.47 o
  -2   8   3      764.61      772.75     29.10 o
  -1   8   3       41.29       44.37      9.12 o
   0   8   3       15.63       18.40      8.23 o
   1   8   3      343.55      337.16     12.75 o
   2   8   3      524.97      521.25     16.14 o
   3   8   3       37.77       36.07      5.94 o
   4   8   3       29.07       28.96     15.14 o
   5   8   3      681.00      672.44     27.16 o
   6   8   3      171.70      164.07     20.35 o
   7   8   3      636.15      713.74     31.43 o
   8   8   3       26.29       41.85     22.45 o
   9   8   3      164.50      181.13     25.94 o
  10   8   3      255.06      257.05     26.61 o
  -5   9   3      179.56      178.42     29.03 o
  -4   9   3     1090.18     1020.64     37.73 o
  -3   9   3      643.02      623.10     29.82 o
  -2   9   3      365.04      348.71     26.44 o
  -1   9   3        1.96       -7.75     19.23 o
   0   9   3      944.88      934.85     21.51 o
   1   9   3     2037.10     2004.80     20.77 o
   2   9   3      657.92      711.98     11.27 o
   3   9   3        3.55        7.08      7.91 o
   4   9   3      267.10      269.77     20.50 o
   5   9   3      396.73      366.54     22.89 o
   6   9   3      744.16      725.04     29.58 o
   7   9   3       45.02       83.46     23.11 o
   8   9   3       84.74       84.11     24.42 o
   9   9   3       11.23       -0.07     20.45 o
  10   9   3       94.46       92.94     26.16 o
  -4  10   3      819.65      796.06     36.68 o
  -3  10   3      104.56       83.85     23.39 o
  -2  10   3      644.80      586.73     29.86 o
  -1  10   3     1093.85     1038.53     34.54 o
   0  10   3      868.82      855.29     21.75 o
   1  10   3     2034.94     2006.82     47.12 o
   2  10   3      210.60      206.58     18.64 o
   3  10   3      502.72      478.69     16.82 o
   4  10   3     1637.14     1559.41     26.90 o
   5  10   3     1080.84     1019.53     32.27 o
   6  10   3      314.32      291.80     23.50 o
   7  10   3      229.12      198.82     22.60 o
   8  10   3        4.28       20.67     22.63 o
   9  10   3      207.83      233.65     26.34 o
  -3  11   3      134.86      119.89     26.56 o
  -2  11   3      359.31      326.60     27.30 o
  -1  11   3      590.64      564.95     28.41 o
   0  11   3      501.16      475.36     19.37 o
   1  11   3       40.86       38.32     12.69 o
   2  11   3      548.51      519.91     28.77 o
   3  11   3     1134.39     1129.74     43.11 o
   4  11   3     1460.64     1460.09     87.73 o
   5  11   3      386.93      375.26     24.47 o
   6  11   3       30.69       35.21     20.54 o
   7  11   3       88.78       95.00     23.93 o
   8  11   3      426.12      394.11     29.16 o
  -1  12   3      310.36      287.15     25.09 o
   0  12   3      373.57      321.75     18.42 o
   1  12   3      137.90      131.47     25.24 o
   2  12   3      763.75      716.88     34.78 o
   3  12   3      484.45      499.02     32.00 o
   4  12   3       50.61       50.02     21.03 o
   5  12   3       37.79       30.18     14.98 o
   6  12   3      405.11      346.00     25.59 o
   7  12   3      782.73      777.07     36.26 o
   1  13   3      608.25      586.70     33.34 o
   2  13   3      165.09      190.09     27.68 o
   3  13   3      239.49      193.84     25.60 o
   4  13   3      131.90      132.19     27.11 o
   5  13   3      173.86      207.57     28.30 o
  -3 -12   4       78.10       57.57     25.00 o
  -2 -12   4       87.74       71.93     24.43 o
  -6 -11   4       24.44       27.43     14.07 o
  -5 -11   4      116.11      125.29     25.14 o
  -4 -11   4      713.46      773.28     35.84 o
  -3 -11   4      654.74      640.44     31.71 o
  -2 -11   4      146.82      131.48     15.95 o
  -1 -11   4        0.64       -7.29     14.24 o
   0 -11   4       53.10       56.30     21.88 o
   1 -11   4      229.66      222.44     26.92 o
   2 -11   4       72.39       57.28     16.02 o
  -7 -10   4        6.34        5.41     21.99 o
  -6 -10   4      416.17      424.25     29.06 o
  -5 -10   4      744.88      770.66     22.41 o
  -4 -10   4      758.68      863.72     20.70 o
  -3 -10   4      229.82      218.68     15.64 o
  -2 -10   4       59.55       63.48     14.09 o
  -1 -10   4      548.79      549.62     20.15 o
   0 -10   4      389.73      413.88     19.94 o
   1 -10   4      208.80      247.87     17.87 o
   2 -10   4      306.91      306.28     18.98 o
   3 -10   4       54.80       40.74     17.93 o
  -8  -9   4       48.96       41.18     24.70 o
  -7  -9   4      266.47      275.78     27.66 o
  -6  -9   4      685.07      660.55     30.76 o
  -5  -9   4     1163.89     1262.99     24.03 o
  -4  -9   4      950.11      944.98     17.65 o
  -3  -9   4     1009.60      940.42     21.60 o
  -2  -9   4     1669.73     1691.26     27.83 o
  -1  -9   4     4193.95     4327.15     42.63 o
   0  -9   4     1068.52     1093.68     24.61 o
   1  -9   4        5.81        8.94     15.35 o
   2  -9   4        0.35       13.10     14.72 o
   3  -9   4      431.45      432.72     26.47 o
   4  -9   4     1096.69     1208.14     44.04 o
   5  -9   4      738.43      690.67     38.20 o
  -9  -8   4        6.82        7.40     18.87 o
  -8  -8   4      196.31      210.44     27.95 o
  -7  -8   4      574.66      563.19     30.11 o
  -6  -8   4      707.89      683.40     30.55 o
  -5  -8   4      459.48      456.84     24.28 o
  -4  -8   4      243.45      250.07     13.65 o
  -3  -8   4     1518.98     1611.63     43.74 o
  -2  -8   4     1037.33     1060.87     25.23 o
  -1  -8   4     1490.90     1494.22     25.75 o
   0  -8   4     1238.66     1237.68     24.39 o
   1  -8   4      216.09      214.44     18.14 o
   2  -8   4     1265.39     1300.60     79.44 o
   3  -8   4     1336.18     1315.96     27.71 o
   4  -8   4      719.82      687.86     22.66 o
   5  -8   4        1.55        3.58     16.10 o
   6  -8   4      273.83      279.21     21.34 o
  -9  -7   4       48.69       65.17     24.74 o
  -8  -7   4      101.11       94.46     25.55 o
  -7  -7   4      126.44      143.26     21.08 o
  -6  -7   4      403.39      361.69     25.48 o
  -5  -7   4       71.08       49.82     13.12 o
  -4  -7   4      119.90      105.44     12.41 o
  -3  -7   4      262.72      277.04     10.54 o
  -2  -7   4      314.16      292.45     10.76 o
  -1  -7   4      257.05      272.07     10.22 o
   0  -7   4      124.25      130.20      8.00 o
   1  -7   4     1012.43     1029.01     17.71 o
   2  -7   4     2128.65     2154.66     30.20 o
   3  -7   4      940.86      964.02     56.00 o
   4  -7   4       67.26       65.49     14.45 o
   5  -7   4      395.87      454.56     21.62 o
   6  -7   4      565.07      548.14     30.92 o
   7  -7   4      908.24      948.56     40.98 o
 -10  -6   4      220.66      233.80     28.26 o
  -9  -6   4      103.61      143.70     24.07 o
  -8  -6   4        1.81       -1.97     18.89 o
  -7  -6   4       11.11       11.99     12.86 o
  -6  -6   4       40.40       27.93     15.80 o
  -5  -6   4      768.49      743.82     27.92 o
  -4  -6   4      719.66      724.70     25.43 o
  -3  -6   4       74.27       37.11     13.73 o
  -2  -6   4      600.12      610.88     21.36 o
  -1  -6   4      164.21      174.24      8.61 o
   0  -6   4     1531.47     1535.67     15.68 o
   1  -6   4      661.03      682.34     17.01 o
   2  -6   4      299.71      273.03     14.63 o
   3  -6   4        3.80       -0.97     13.17 o
   4  -6   4       84.63       98.58     22.95 o
   5  -6   4      555.54      558.00     20.00 o
   6  -6   4       87.08       84.73     15.73 o
   7  -6   4      386.96      425.29     28.67 o
   8  -6   4       76.04       63.07     21.91 o
 -10  -5   4      145.46      172.12     24.44 o
  -9  -5   4       19.47       16.09     19.33 o
  -8  -5   4      575.99      572.88     46.60 o
  -7  -5   4     1983.85     1979.93     43.16 o
  -6  -5   4      407.04      371.11     25.20 o
  -5  -5   4      109.17      123.79     19.51 o
  -4  -5   4       10.76       14.79     15.61 o
  -3  -5   4       90.15       76.24     13.54 o
  -2  -5   4      613.59      648.22     18.44 o
  -1  -5   4       35.10       20.79      6.12 o
   0  -5   4     1688.47     1715.27     22.05 o
   1  -5   4       16.79       17.46      3.26 o
   2  -5   4      490.63      545.01     16.64 o
   3  -5   4      637.96      666.35     21.22 o
   4  -5   4     1258.61     1315.36     30.09 o
   5  -5   4      253.86      244.70     35.64 o
   6  -5   4       56.20       76.44     16.08 o
   7  -5   4       16.51        1.62     21.42 o
   8  -5   4      261.68      264.20     28.31 o
 -10  -4   4       53.24       62.24     23.98 o
  -9  -4   4       59.62       58.87     15.91 o
  -8  -4   4     2531.57     2807.32     53.03 o
  -7  -4   4     1470.81     1491.63     39.18 o
  -6  -4   4      235.51      235.98     22.56 o
  -5  -4   4       84.52       59.23     17.85 o
  -4  -4   4     2516.44     2474.86     37.40 o
  -3  -4   4    10422.93    11009.13     68.03 o
  -2  -4   4      881.84      793.94     19.31 o
  -1  -4   4     2019.29     2045.43     38.25 o
   0  -4   4      100.47       94.34      9.19 o
   1  -4   4      448.01      411.23      5.57 o
   2  -4   4     2304.80     2294.14     15.73 o
   3  -4   4        9.45        7.04     11.49 o
   4  -4   4       40.83       39.60     11.67 o
   5  -4   4       77.47       69.37     10.87 o
   6  -4   4      276.63      291.39     18.49 o
   7  -4   4      326.87      341.21     18.23 o
   8  -4   4       72.43       67.51     15.91 o
   9  -4   4      307.28      295.10     28.14 o
 -10  -3   4       35.57       46.62     22.31 o
  -9  -3   4      617.36      697.85     32.99 o
  -8  -3   4     3105.88     3218.65    108.79 o
  -7  -3   4       58.33       43.84     10.21 o
  -6  -3   4      435.58      418.07     24.32 o
  -5  -3   4     1878.98     1785.71     33.77 o
  -4  -3   4     2233.11     2068.96     33.05 o
  -3  -3   4     3419.72     3298.19     37.96 o
  -2  -3   4     1435.36     1460.21     23.71 o
  -1  -3   4      679.76      678.81     15.87 o
   0  -3   4     5643.01     6176.09     31.36 o
   1  -3   4     6713.80     7240.35     28.73 o
   2  -3   4     1951.72     1998.78     18.72 o
   3  -3   4       22.31       27.23      2.71 o
   4  -3   4      225.96      154.00      9.07 o
   5  -3   4     2850.15     2971.68     17.59 o
   6  -3   4     1256.24     1231.25     20.05 o
   7  -3   4      126.06      130.84     14.67 o
   8  -3   4       10.26       -2.72     13.88 o
   9  -3   4       80.47       74.95     15.60 o
 -10  -2   4       31.86       34.07     20.51 o
  -9  -2   4      598.83      663.67     33.36 o
  -8  -2   4      534.18      501.20     12.03 o
  -7  -2   4        9.18        7.03      6.58 o
  -6  -2   4      820.48      756.11     11.98 o
  -5  -2   4     1100.56     1020.05     27.40 o
  -4  -2   4     3034.41     3114.89     39.17 o
  -3  -2   4      918.92      984.06     22.55 o
  -2  -2   4     1661.32     1654.88     24.97 o
   0  -2   4     8175.09     8802.08     59.52 o
   1  -2   4     3368.86     3585.18     43.98 o
   2  -2   4      504.44      556.58     10.59 o
   3  -2   4      191.28      162.12      5.20 o
   4  -2   4     4805.40     4917.63     44.90 o
   5  -2   4     3873.61     3938.85     38.57 o
   6  -2   4       30.98       26.25      6.56 o
   7  -2   4      193.60      156.48      8.70 o
   8  -2   4       39.51       45.26     13.11 o
   9  -2   4      161.89      172.05     17.23 o
  10  -2   4      385.49      348.50     25.58 o
 -10  -1   4      190.89      176.15     18.99 o
  -9  -1   4        9.23        1.55     10.73 o
  -8  -1   4      417.91      394.88     11.89 o
  -7  -1   4       22.19       25.24      7.60 o
  -6  -1   4      215.94      189.80      8.80 o
  -5  -1   4     1034.02     1077.70     15.68 o
  -4  -1   4      447.59      489.72     18.27 o
  -3  -1   4     1355.80     1449.98     12.17 o
  -2  -1   4      880.03      886.20     20.57 o
  -1  -1   4       99.20       81.36     12.81 o
   0  -1   4      572.76      516.76      8.94 o
   1  -1   4     7457.38     8542.77    101.71 o
   2  -1   4      901.75      770.11     10.19 o
   3  -1   4     1157.57     1103.65     12.28 o
   4  -1   4     6755.87     7270.70     49.74 o
   5  -1   4     4766.15     4980.12     38.22 o
   6  -1   4        0.55        3.04      6.96 o
   7  -1   4     2834.54     2891.02     24.52 o
   8  -1   4     1062.86     1029.88     16.86 o
   9  -1   4      320.42      308.41     17.83 o
  10  -1   4      499.64      473.12     28.69 o
 -10   0   4       28.52       33.41     13.34 o
  -9   0   4      469.63      487.87     21.08 o
  -8   0   4        3.47        8.67      8.35 o
  -7   0   4        8.14       13.54      7.90 o
  -6   0   4      927.88      852.27     13.71 o
  -5   0   4        7.00       10.92      6.57 o
  -4   0   4        2.90        5.23      6.35 o
  -3   0   4     2396.33     2459.12     16.82 o
  -2   0   4     1886.09     1864.15     26.31 o
  -1   0   4      281.49      268.06     14.93 o
   0   0   4      128.94      140.20     11.79 o
   1   0   4      445.61      496.38     13.33 o
   2   0   4     1612.61     1435.87     17.44 o
   3   0   4     3703.99     3697.99     92.58 o
   4   0   4      270.12      219.55      8.91 o
   5   0   4       61.51       59.82      7.00 o
   6   0   4      304.48      300.09     10.88 o
   7   0   4     3305.87     3481.33     26.52 o
   8   0   4     2179.91     2211.95     42.12 o
   9   0   4       51.64       45.03      9.32 o
  10   0   4       36.73       36.84     13.12 o
 -10   1   4      383.01      368.15     16.74 o
  -9   1   4      597.38      621.98     85.86 o
  -8   1   4       18.76       14.48      8.44 o
  -7   1   4       69.86       62.84      8.98 o
  -6   1   4      746.29      721.92     13.41 o
  -5   1   4      578.98      536.09     17.63 o
  -4   1   4     2274.30     2342.84     32.34 o
  -3   1   4      270.22      253.96     14.03 o
  -2   1   4      301.43      306.91     18.35 o
  -1   1   4     1698.73     1562.69     22.91 o
   0   1   4     2450.44     2353.45     26.32 o
   1   1   4     2333.31     2293.91     24.16 o
   2   1   4       17.23       36.15     15.16 o
   3   1   4     1201.69     1226.45     29.95 o
   4   1   4      178.20      214.04      8.59 o
   5   1   4     1475.55     1441.14     17.30 o
   6   1   4      507.66      488.58     18.90 o
   7   1   4       30.45       30.92      9.53 o
   8   1   4       83.98       68.64      9.25 o
   9   1   4        7.58        6.49     10.50 o
  10   1   4      266.55      310.01     25.11 o
  11   1   4      261.00      300.96     28.35 o
 -10   2   4      382.45      297.75     24.45 o
  -9   2   4      311.50      278.14     22.70 o
  -8   2   4      203.52      210.05     14.77 o
  -7   2   4     1257.95     1251.26     22.61 o
  -6   2   4     2600.08     2611.27     78.44 o
  -5   2   4       67.59       51.08     10.06 o
  -4   2   4        0.26       10.93      8.82 o
  -3   2   4      542.95      490.02     16.38 o
  -2   2   4      496.01      404.57     15.17 o
  -1   2   4     2989.89     3143.53     97.23 o
   0   2   4      474.98      555.64      8.25 o
   1   2   4     5603.16     6321.72     39.80 o
   2   2   4      339.89      358.62      7.01 o
   3   2   4      982.01      938.68     16.63 o
   4   2   4      207.82      178.88      7.51 o
   5   2   4       37.92       47.26     12.16 o
   6   2   4      182.36      158.96     15.88 o
   7   2   4       24.79       27.72     15.14 o
   8   2   4       86.28       85.73     17.49 o
   9   2   4      669.39      675.37     27.12 o
  10   2   4      641.05      587.03     20.68 o
  11   2   4        3.77        0.20     11.34 o
  -9   3   4       33.85       11.85     19.36 o
  -8   3   4      647.47      631.17     29.29 o
  -7   3   4     1481.24     1493.39     24.27 o
  -6   3   4     1124.43     1184.08     21.17 o
  -5   3   4       65.93       51.06     10.94 o
  -4   3   4      819.24      860.25     16.34 o
  -3   3   4     1477.38     1360.88     24.51 o
  -2   3   4     4722.71     4727.29     38.21 o
  -1   3   4     3177.37     3133.05     30.64 o
   0   3   4       62.91       56.97      6.49 o
   1   3   4      280.67      248.23     14.86 o
   2   3   4     7894.97     8409.37     49.89 o
   3   3   4     5527.61     5908.83     18.24 o
   4   3   4     1519.71     1629.43     86.70 o
   5   3   4       12.99       11.73     12.87 o
   6   3   4      415.41      350.60     18.96 o
   7   3   4      217.56      214.93     18.40 o
   8   3   4       16.87       30.55     16.11 o
   9   3   4       57.27       41.65     18.99 o
  10   3   4        0.63        6.69     18.25 o
  11   3   4       70.16       46.69     13.69 o
  -9   4   4      171.08      138.24     20.96 o
  -8   4   4      215.36      149.53     20.05 o
  -7   4   4      355.49      360.02     24.27 o
  -6   4   4       39.67       30.43     10.39 o
  -5   4   4      188.04      180.87     11.53 o
  -4   4   4     3518.29     3747.57     30.34 o
  -3   4   4     4089.51     4057.58     70.40 o
  -2   4   4     2080.82     2104.71     34.62 o
  -1   4   4        0.17       -4.31     10.25 o
   0   4   4     3820.45     3815.99     97.30 o
   1   4   4     3116.94     3170.81     15.38 o
   2   4   4     3067.26     3011.28     33.08 o
   3   4   4     1543.94     1544.13     25.96 o
   4   4   4      821.07      796.12     21.95 o
   5   4   4     4938.95     5177.48     35.29 o
   6   4   4     1705.02     1721.60     34.33 o
   7   4   4      698.12      784.45     27.20 o
   8   4   4      724.10      743.92     28.43 o
   9   4   4       36.54       24.81     17.08 o
  10   4   4      669.06      632.70     28.92 o
  11   4   4      574.48      626.79     32.38 o
  -8   5   4        9.66       24.01     18.94 o
  -7   5   4       68.40       51.46     22.39 o
  -6   5   4       59.50       72.65     20.12 o
  -5   5   4       50.64       56.85     10.15 o
  -4   5   4      191.84      198.93     11.44 o
  -3   5   4      794.95      782.92     15.59 o
  -2   5   4      785.78      748.11     14.49 o
  -1   5   4     2035.52     2163.78     27.69 o
   0   5   4     5232.43     5677.54     30.80 o
   1   5   4     4340.35     4383.44     75.84 o
   2   5   4     1997.96     2064.01     99.09 o
   3   5   4       24.32       16.04     13.49 o
   4   5   4     1290.80     1171.90     26.54 o
   5   5   4     6513.51     6748.18     19.48 o
   6   5   4     2248.73     2377.93     41.16 o
   7   5   4      122.23      108.02     21.51 o
   8   5   4      481.62      464.77     24.62 o
   9   5   4      572.69      544.71     28.36 o
  10   5   4     1049.19     1051.55     36.39 o
  11   5   4       62.03       59.84     18.97 o
  -8   6   4      237.32      184.31     25.52 o
  -7   6   4      157.82      158.08     24.54 o
  -6   6   4      247.94      157.32     24.96 o
  -5   6   4       29.08       31.30     20.06 o
  -4   6   4       16.44       19.88      8.92 o
  -3   6   4      105.75      122.79     10.05 o
  -2   6   4     1193.25     1205.35     42.06 o
  -1   6   4      641.07      605.85     13.69 o
   0   6   4      139.03      129.02      7.67 o
   1   6   4      603.95      586.42     10.56 o
   2   6   4       96.53      103.31      7.74 o
   3   6   4     1013.20      968.47     24.19 o
   4   6   4      957.07      854.45     23.99 o
   5   6   4      656.84      655.20     24.95 o
   6   6   4      553.57      536.36     25.71 o
   7   6   4       16.16       20.77     18.65 o
   8   6   4      978.65      998.24     34.11 o
   9   6   4     2509.47     2566.61     52.35 o
  10   6   4     1067.23     1064.50     39.15 o
  11   6   4       41.45       48.75     22.78 o
  -7   7   4      221.45      189.28     27.20 o
  -6   7   4       51.82       43.45     22.69 o
  -5   7   4       82.76       69.78     22.50 o
  -4   7   4       67.61       88.37     23.04 o
  -3   7   4       10.46       12.42     20.36 o
  -2   7   4       86.05       94.92      9.46 o
  -1   7   4       11.45        9.86      9.30 o
   0   7   4       25.55       24.34      7.46 o
   1   7   4      151.18      153.82      8.59 o
   2   7   4      873.18      867.09     24.51 o
   3   7   4      422.61      388.19     11.13 o
   4   7   4      225.81      241.51      8.84 o
   5   7   4       97.99       87.50     18.25 o
   6   7   4      201.07      213.57     21.81 o
   7   7   4      857.31      870.98     32.25 o
   8   7   4      826.43      765.69     30.94 o
   9   7   4       29.93       41.82     22.40 o
  10   7   4       17.78       11.24     17.59 o
  11   7   4        3.31        8.36     21.03 o
  -6   8   4      462.66      417.35     29.07 o
  -5   8   4      480.36      496.72     31.09 o
  -4   8   4      793.38      800.31     33.04 o
  -3   8   4      647.60      610.36     30.96 o
  -2   8   4       15.93       20.12     21.16 o
  -1   8   4      312.54      321.54     12.51 o
   0   8   4      907.61      927.86     30.83 o
   1   8   4      174.33      168.95      9.38 o
   2   8   4      125.22       97.66      8.66 o
   3   8   4       64.13       75.16     12.69 o
   4   8   4      295.07      270.94      9.93 o
   5   8   4      353.81      362.29     23.28 o
   6   8   4      148.99      151.03     17.89 o
   7   8   4        6.03       -4.59     19.44 o
   8   8   4      104.92      100.41     23.10 o
   9   8   4      238.98      233.71     23.28 o
  10   8   4      226.62      190.08     24.22 o
  -5   9   4     1052.31     1195.86     43.97 o
  -4   9   4       38.27       24.67     21.05 o
  -3   9   4       15.03       17.25     20.37 o
  -2   9   4      255.93      227.76     24.44 o
  -1   9   4     1765.58     1745.70     39.13 o
   0   9   4      125.18      135.64      9.38 o
   1   9   4       26.06       25.01      8.64 o
   2   9   4      271.71      249.06     10.91 o
   3   9   4       88.78       99.49      8.85 o
   4   9   4     3046.24     3081.74     46.98 o
   5   9   4      752.35      715.58     27.28 o
   6   9   4       34.38       20.95     18.05 o
   7   9   4      509.74      478.40     28.02 o
   8   9   4      109.81      108.67     20.44 o
   9   9   4      230.20      229.65     28.14 o
  10   9   4       86.32       68.11     26.14 o
  -4  10   4       73.23       55.46     26.63 o
  -3  10   4     1245.34     1194.54     40.00 o
  -2  10   4     2738.57     2740.82     53.30 o
  -1  10   4     1527.64     1514.48     38.64 o
   0  10   4        0.30        9.25     11.82 o
   1  10   4      320.82      288.37     35.00 o
   2  10   4      578.51      566.97     13.56 o
   3  10   4     1325.72     1359.81     38.64 o
   4  10   4     2378.11     2481.83     32.61 o
   5  10   4       43.03       44.39     19.38 o
   6  10   4      679.09      690.86     31.53 o
   7  10   4      634.39      667.36     32.67 o
   8  10   4       67.22       61.95     20.56 o
   9  10   4      207.70      233.97     27.02 o
  -3  11   4      274.72      295.30     27.64 o
  -2  11   4      106.16      104.67     21.37 o
  -1  11   4       27.10       37.60     19.11 o
   0  11   4       50.78       38.09     12.76 o
   1  11   4      432.71      419.62     53.15 o
   2  11   4     1208.02     1197.25     39.16 o
   3  11   4     1034.03     1063.31     23.09 o
   4  11   4       11.25       14.37     12.15 o
   5  11   4      687.77      684.00     30.43 o
   6  11   4      691.67      688.03     31.18 o
   7  11   4      325.15      363.77     27.73 o
   8  11   4      439.02      522.70     32.11 o
  -1  12   4       29.78       15.58     18.81 o
   0  12   4       37.27       36.05     13.30 o
   1  12   4      352.00      342.61     27.81 o
   2  12   4      183.72      157.70     24.34 o
   3  12   4      118.08      127.57     24.23 o
   4  12   4       26.59       17.20     18.64 o
   5  12   4      612.78      636.14     38.99 o
   6  12   4     1458.92     1518.51     42.56 o
   7  12   4      642.45      669.60     34.94 o
   1  13   4      186.15      182.17     26.24 o
   2  13   4       97.62       83.93     26.36 o
   3  13   4       85.06       66.69     21.08 o
   4  13   4      300.71      289.80     30.07 o
   5  13   4       55.05       58.33     24.29 o
  -5 -11   5      616.98      573.92     31.32 o
  -4 -11   5      174.62      150.90     22.24 o
  -3 -11   5       43.00       43.02     22.04 o
  -2 -11   5      158.25      164.53     16.22 o
  -1 -11   5      313.27      337.61     27.44 o
   0 -11   5      377.97      316.85     26.03 o
   1 -11   5      226.89      240.83     28.06 o
  -7 -10   5      467.30      464.81     29.22 o
  -6 -10   5      544.07      547.46     28.94 o
  -5 -10   5      605.62      631.94     35.98 o
  -4 -10   5       14.10       13.62     12.50 o
  -3 -10   5      425.10      442.00     18.74 o
  -2 -10   5      765.96      796.08     23.42 o
  -1 -10   5      430.54      446.05     18.93 o
   0 -10   5      219.21      226.92     17.24 o
   1 -10   5       82.38       77.40     20.55 o
   2 -10   5      531.68      643.25     34.26 o
   3 -10   5      353.49      372.45     31.70 o
  -8  -9   5      598.33      633.26     35.59 o
  -7  -9   5     1120.49     1084.19     39.82 o
  -6  -9   5      217.81      237.37     25.35 o
  -5  -9   5       97.37       84.03     13.83 o
  -4  -9   5      369.65      376.38     13.68 o
  -3  -9   5     1915.41     1930.04     41.61 o
  -2  -9   5     2136.21     2105.52     31.37 o
  -1  -9   5       37.73       47.24     13.98 o
   0  -9   5      317.59      300.40     17.30 o
   1  -9   5      304.56      291.58     26.85 o
   2  -9   5     2266.55     2314.72     51.06 o
   3  -9   5      988.49      985.06     50.28 o
   4  -9   5        9.37       22.40     16.66 o
  -9  -8   5      319.18      439.81     31.33 o
  -8  -8   5       70.08       74.94     23.50 o
  -7  -8   5       32.34       33.17     21.86 o
  -6  -8   5       65.26      108.54     21.77 o
  -5  -8   5      158.54      152.23     19.75 o
  -4  -8   5     2232.19     2210.46     92.90 o
  -3  -8   5     2565.28     2494.76     24.83 o
  -2  -8   5      455.42      466.11     12.96 o
  -1  -8   5      456.95      439.03     16.87 o
   0  -8   5     1210.04     1218.19     24.56 o
   1  -8   5      650.46      664.77     29.02 o
   2  -8   5      599.08      598.32     34.28 o
   3  -8   5      198.38      210.35     20.37 o
   4  -8   5      113.86       96.01     17.95 o
   5  -8   5     1044.79     1117.64     30.09 o
   6  -8   5      973.95     1073.97     51.69 o
  -9  -7   5       55.47       43.48     23.64 o
  -8  -7   5        0.23      -10.02     21.74 o
  -7  -7   5       93.52       96.49     16.37 o
  -6  -7   5       82.76       60.41     18.12 o
  -5  -7   5      423.81      328.54     22.34 o
  -4  -7   5        0.49       -3.20     15.01 o
  -3  -7   5      192.74      181.78     10.58 o
  -2  -7   5      393.48      409.44     14.78 o
  -1  -7   5      348.17      351.71     15.16 o
   0  -7   5     1696.10     1780.09     26.61 o
   1  -7   5     2306.58     2261.40     44.33 o
   2  -7   5      574.65      566.28     19.64 o
   3  -7   5      434.24      431.90     19.06 o
   4  -7   5      901.14      941.39     25.26 o
   5  -7   5      592.09      652.77     24.20 o
   6  -7   5       63.39       76.74     17.77 o
   7  -7   5       95.23       48.75     25.14 o
  -9  -6   5      362.49      340.30     26.52 o
  -8  -6   5      121.39      135.40     17.70 o
  -7  -6   5      437.30      449.97     28.25 o
  -6  -6   5      450.48      460.53     25.62 o
  -5  -6   5       39.67       47.43     17.75 o
  -4  -6   5      172.14      143.85     17.95 o
  -3  -6   5     1006.74      970.93     26.12 o
  -2  -6   5      554.55      561.93     16.72 o
  -1  -6   5       14.93       12.26      7.35 o
   0  -6   5      380.01      377.02     10.05 o
   1  -6   5        6.80        7.96      5.23 o
   2  -6   5      105.68      100.09     14.28 o
   3  -6   5     1570.38     1560.42     26.79 o
   4  -6   5      788.47      787.06     22.75 o
   5  -6   5       27.50       27.43     14.40 o
   6  -6   5       25.42       14.41     14.84 o
   7  -6   5       59.21       43.77     17.83 o
 -10  -5   5      187.68      231.01     27.22 o
  -9  -5   5      683.24      722.94     49.39 o
  -8  -5   5      530.73      601.25     29.40 o
  -7  -5   5      531.13      489.69     28.32 o
  -6  -5   5      481.41      483.10     26.22 o
  -5  -5   5      503.40      442.89     23.79 o
  -4  -5   5     3494.83     3392.23     45.58 o
  -3  -5   5      440.80      415.46     19.54 o
  -2  -5   5     1252.57     1255.06     24.77 o
  -1  -5   5      319.01      341.97      9.39 o
   0  -5   5      152.86      137.80      7.26 o
   1  -5   5       85.47       61.26      6.28 o
   2  -5   5      688.18      667.84     11.39 o
   3  -5   5      963.61      966.50     22.44 o
   4  -5   5       42.41       46.75     17.44 o
   5  -5   5      242.07      251.02     32.46 o
   6  -5   5        6.36       13.45     14.98 o
   7  -5   5      157.62      167.41     16.31 o
   8  -5   5      249.60      255.10     25.04 o
 -10  -4   5      316.18      321.39     27.26 o
  -9  -4   5      167.56      199.61     24.04 o
  -8  -4   5      285.93      301.93     27.02 o
  -7  -4   5        9.10       13.63     20.01 o
  -6  -4   5      278.51      255.99     22.63 o
  -5  -4   5     3480.37     3471.69     48.69 o
  -4  -4   5     3347.83     3081.71     41.83 o
  -3  -4   5     2002.34     1921.17     31.50 o
  -2  -4   5       52.50       65.78     11.91 o
  -1  -4   5      247.01      216.11      9.16 o
   0  -4   5     8550.94     8983.78     50.49 o
   1  -4   5     1004.95      962.18     34.40 o
   2  -4   5        9.56        5.24      3.38 o
   3  -4   5      696.05      653.31      7.33 o
   4  -4   5      278.62      279.44     12.97 o
   5  -4   5     1494.22     1530.74     26.97 o
   6  -4   5      742.48      738.66     20.08 o
   7  -4   5        6.02        1.38     11.13 o
   8  -4   5       58.87       50.59     14.55 o
   9  -4   5      383.68      361.90     20.26 o
 -10  -3   5     1064.70     1155.46     39.64 o
  -9  -3   5      199.90      219.33     26.27 o
  -8  -3   5        1.23       -4.94     20.76 o
  -7  -3   5      559.38      529.56     10.62 o
  -6  -3   5      785.79      794.79     29.08 o
  -5  -3   5     4311.29     4308.69     52.02 o
  -4  -3   5      943.39      867.30     25.39 o
  -3  -3   5      556.68      590.16     20.54 o
  -2  -3   5     3389.05     3207.08     35.79 o
  -1  -3   5     3952.26     3992.25     65.28 o
   0  -3   5     4891.08     5170.37     97.48 o
   1  -3   5       57.42       50.06      6.53 o
   2  -3   5     2426.55     2507.69     18.81 o
   3  -3   5     2428.79     2338.88     11.77 o
   4  -3   5     2701.25     2681.92     20.16 o
   5  -3   5      804.86      846.21     10.74 o
   6  -3   5      248.63      230.15     17.16 o
   7  -3   5      619.00      576.27     16.78 o
   8  -3   5      852.39      957.45     25.88 o
   9  -3   5      406.38      460.85     24.07 o
 -10  -2   5        3.59        2.64     22.43 o
  -9  -2   5      139.08      125.98     21.76 o
  -8  -2   5     1288.50     1323.95     22.37 o
  -7  -2   5      444.44      417.05     15.00 o
  -6  -2   5      113.26      104.70      8.99 o
  -5  -2   5       38.21       38.20      6.79 o
  -4  -2   5        1.43       -1.70     14.28 o
  -3  -2   5     3691.19     3828.24     41.59 o
  -2  -2   5     5354.55     5565.26     45.94 o
  -1  -2   5     6735.17     7577.07    173.60 o
   0  -2   5       43.62       38.82      6.37 o
   1  -2   5      436.55      408.12      8.01 o
   2  -2   5     4284.84     4536.23     34.85 o
   3  -2   5     2654.07     2742.21     24.27 o
   4  -2   5      320.23      301.38     14.35 o
   5  -2   5      392.06      377.79      9.04 o
   6  -2   5      324.09      285.83      8.86 o
   7  -2   5     1415.57     1499.02     34.29 o
   8  -2   5     3384.35     3417.52     40.17 o
   9  -2   5       34.08       27.74     16.05 o
  10  -2   5      498.78      454.53     23.37 o
 -10  -1   5       28.87       28.11     19.87 o
  -9  -1   5      536.67      604.24     29.91 o
  -8  -1   5      546.94      566.68     19.68 o
  -7  -1   5      405.88      361.98     10.40 o
  -6  -1   5      283.46      264.46      9.27 o
  -5  -1   5        5.13       -1.64      6.74 o
  -4  -1   5      706.91      719.47     15.05 o
  -3  -1   5      778.48      749.09     16.69 o
  -2  -1   5     1427.69     1464.79     24.79 o
  -1  -1   5     1181.45     1241.54     22.81 o
   0  -1   5       85.95       88.63      4.90 o
   1  -1   5     6388.48     6907.23     26.22 o
   2  -1   5     9330.36    10384.81     73.39 o
   3  -1   5     2658.66     2758.46     17.61 o
   4  -1   5       59.42       61.74      6.21 o
   5  -1   5     3385.39     3481.17     23.16 o
   6  -1   5      449.82      442.42     13.09 o
   7  -1   5      880.63      941.07     20.86 o
   8  -1   5     2006.70     1886.45     22.44 o
   9  -1   5        8.35       24.05     14.65 o
  10  -1   5      649.26      642.25     33.33 o
 -10   0   5      264.29      376.19     28.06 o
  -9   0   5       10.52       34.97     12.26 o
  -8   0   5        2.01        6.51      8.11 o
  -7   0   5       25.22       15.53      7.22 o
  -6   0   5      958.66      957.91     14.19 o
  -5   0   5     1629.78     1635.33     18.96 o
  -4   0   5      433.19      449.68     19.41 o
  -3   0   5      193.07      212.70     14.54 o
  -2   0   5      739.43      720.61     19.36 o
  -1   0   5      199.11      187.96     14.64 o
   0   0   5     1602.90     1512.83     23.82 o
   1   0   5     3254.62     3370.48     30.66 o
   2   0   5     1579.85     1759.15     26.18 o
   3   0   5        0.58        0.08      6.27 o
   4   0   5     1278.32     1338.06     16.13 o
   5   0   5     1846.84     1778.72     20.09 o
   6   0   5     2179.60     2158.26     20.53 o
   7   0   5     1199.17     1142.32     20.84 o
   8   0   5       18.01       14.36     10.41 o
   9   0   5      474.69      488.02     32.21 o
  10   0   5      401.61      433.84     29.05 o
 -10   1   5      378.75      437.84     27.61 o
  -9   1   5       27.48       25.96     12.74 o
  -8   1   5      883.99      879.26     35.17 o
  -7   1   5      462.27      470.08     26.70 o
  -6   1   5      957.52      988.48     23.76 o
  -5   1   5      155.13      162.39     11.93 o
  -4   1   5      575.20      563.98     20.67 o
  -3   1   5     2208.74     2183.64     31.47 o
  -2   1   5      523.85      456.16      8.64 o
  -1   1   5     3010.76     3096.43     32.55 o
   0   1   5      756.62      781.36     20.28 o
   1   1   5      386.36      401.97     15.95 o
   2   1   5        8.80       29.06      6.90 o
   3   1   5     1357.03     1289.77     50.38 o
   4   1   5     2804.24     2776.30     21.57 o
   5   1   5       44.52       51.90      8.32 o
   6   1   5       58.26       58.12     13.41 o
   7   1   5      299.56      288.11     18.16 o
   8   1   5     1507.61     1454.67     24.45 o
   9   1   5      323.17      310.70     22.14 o
  10   1   5      329.27      327.49     17.29 o
  11   1   5      105.90       82.37     19.41 o
  -9   2   5      162.13      165.58     23.35 o
  -8   2   5      563.76      575.12     40.77 o
  -7   2   5      800.57      826.42     19.89 o
  -6   2   5     2554.80     2641.33     30.03 o
  -5   2   5        1.01        5.77     10.81 o
  -4   2   5     3534.80     3724.09     42.11 o
  -3   2   5     4732.58     4563.85     42.65 o
  -2   2   5        6.45       22.70     12.32 o
  -1   2   5        0.21        8.40      5.86 o
   0   2   5     2000.75     2080.83     30.26 o
   1   2   5     1812.87     1814.45     25.46 o
   2   2   5      923.66      849.08     19.17 o
   3   2   5      584.93      576.02      9.80 o
   4   2   5     1123.88     1155.73     37.25 o
   5   2   5       31.04       35.74      7.60 o
   6   2   5        9.07      -10.55     14.00 o
   7   2   5      256.44      266.40     18.59 o
   8   2   5      366.05      387.84     21.65 o
   9   2   5        7.34       -5.10     15.41 o
  10   2   5       28.99       31.58     13.45 o
  11   2   5        0.58       -1.55     13.30 o
  -9   3   5      399.09      347.46     25.98 o
  -8   3   5      265.81      262.72     23.52 o
  -7   3   5       30.54       34.69     11.60 o
  -6   3   5      128.76      123.11     13.11 o
  -5   3   5      588.23      576.62     16.20 o
  -4   3   5     1844.81     1787.04     23.07 o
  -3   3   5     1541.89     1486.38     26.16 o
  -2   3   5     1232.25     1281.54     23.75 o
  -1   3   5        1.10       -3.61     11.73 o
   0   3   5     4172.84     4273.67     22.50 o
   1   3   5    15269.38    16877.87     71.73 o
   2   3   5     4170.04     4477.22     39.26 o
   3   3   5        8.59        4.07      3.87 o
   4   3   5      690.04      645.64     13.10 o
   5   3   5     3293.52     3173.95     40.02 o
   6   3   5     1228.04     1205.00     29.23 o
   7   3   5       51.37       42.36     16.29 o
   8   3   5      299.28      266.52     20.60 o
   9   3   5      607.32      657.90     27.98 o
  10   3   5      299.28      285.42     22.56 o
  11   3   5       20.40       15.36     13.45 o
  -9   4   5       94.84       74.29     20.38 o
  -8   4   5       12.34        1.21     16.62 o
  -7   4   5        0.14      -10.54     20.44 o
  -6   4   5      645.33      726.43     29.80 o
  -5   4   5     2342.70     2344.83     27.59 o
  -4   4   5     1335.74     1308.11     20.50 o
  -3   4   5       92.60       96.81     10.44 o
  -2   4   5        1.84        3.95     10.51 o
  -1   4   5      544.19      465.35     16.48 o
   0   4   5     3879.67     4007.73     40.98 o
   1   4   5      625.48      585.58     11.14 o
   2   4   5       78.27       85.64     11.89 o
   3   4   5     4693.87     5112.34     46.05 o
   4   4   5     4156.74     4353.95     45.49 o
   5   4   5     1941.22     1919.79     47.20 o
   6   4   5      374.66      353.05     20.18 o
   7   4   5       30.28       23.48     18.15 o
   8   4   5      643.19      642.07     26.86 o
   9   4   5     1070.12     1056.65     34.96 o
  10   4   5      535.90      540.65     28.37 o
  11   4   5        1.64        3.12     18.80 o
  -8   5   5      290.99      250.22     24.40 o
  -7   5   5      348.13      316.51     26.44 o
  -6   5   5       59.31       54.73     20.55 o
  -5   5   5       12.40       14.44     10.46 o
  -4   5   5      230.81      201.54     25.85 o
  -3   5   5      520.79      509.33     14.66 o
  -2   5   5     1628.15     1582.31     32.63 o
  -1   5   5     1203.44     1186.58     23.01 o
   0   5   5     2134.81     2147.54     24.31 o
   2   5   5     1004.15     1032.01     11.88 o
   3   5   5     8874.43     9724.09     65.34 o
   4   5   5     3877.24     3987.22     45.55 o
   5   5   5      296.63      264.35     18.27 o
   6   5   5       94.90      102.24     17.52 o
   7   5   5      308.94      321.89     23.74 o
   8   5   5     1672.40     1675.69     40.72 o
   9   5   5     1194.52     1203.78     37.05 o
  10   5   5      176.94      158.00     22.89 o
  11   5   5      154.60      115.14     22.63 o
  -8   6   5       47.02       47.88     27.27 o
  -7   6   5        5.64       -5.75     21.93 o
  -6   6   5       38.24       27.06     21.42 o
  -5   6   5       12.94       21.33     20.21 o
  -4   6   5      567.30      585.54     28.78 o
  -3   6   5     2010.50     2018.60     24.25 o
  -2   6   5       91.49       96.72     11.16 o
  -1   6   5      342.29      399.47     16.34 o
   0   6   5      134.79      130.81      9.25 o
   1   6   5      753.92      785.02     23.63 o
   2   6   5     2240.60     2258.56     16.02 o
   3   6   5      292.17      324.82     18.31 o
   4   6   5      439.39      434.65     21.07 o
   5   6   5      368.11      318.38     22.10 o
   6   6   5     1445.34     1470.32     35.22 o
   7   6   5     1739.36     1813.56     39.36 o
   8   6   5      769.83      770.84     30.47 o
   9   6   5       74.14       55.86     21.67 o
  10   6   5      307.75      265.75     24.11 o
  11   6   5      381.62      391.46     30.20 o
  -7   7   5       11.94       12.96     25.74 o
  -6   7   5     1057.70     1079.83     38.43 o
  -5   7   5      534.02      559.61     29.25 o
  -4   7   5        9.57        2.67     19.93 o
  -3   7   5        1.88       -1.37      9.75 o
  -2   7   5      219.18      248.03     16.50 o
  -1   7   5      603.60      627.69     26.03 o
   0   7   5      419.76      390.62     10.98 o
   1   7   5      715.17      734.77     21.53 o
   2   7   5      242.92      266.04      9.74 o
   3   7   5      426.02      412.61     20.41 o
   4   7   5       17.05       13.39     15.41 o
   5   7   5       72.47       69.25     18.07 o
   6   7   5      869.74      905.39     30.00 o
   7   7   5      959.61      946.20     31.82 o
   8   7   5      414.28      451.16     26.77 o
   9   7   5       31.30       16.53     21.69 o
  10   7   5       65.58       46.20     22.95 o
  11   7   5      523.01      509.16     30.48 o
  -6   8   5      653.16      702.51     34.45 o
  -5   8   5      746.46      799.80     35.46 o
  -4   8   5       48.06       20.64     22.57 o
  -3   8   5      275.59      276.37     24.71 o
  -2   8   5      779.41      735.03     28.74 o
  -1   8   5      895.03      927.89     30.78 o
   0   8   5      186.29      190.22     10.03 o
   1   8   5      406.34      392.89     11.39 o
   2   8   5      687.26      673.05     15.03 o
   3   8   5      255.08      251.08     13.67 o
   4   8   5        0.91        5.87      8.39 o
   5   8   5      591.34      562.72     27.08 o
   6   8   5     1127.56     1126.14     34.21 o
   7   8   5      321.86      364.52     25.70 o
   8   8   5      976.67      987.14     34.70 o
   9   8   5      324.43      359.74     28.65 o
  10   8   5       89.43       96.16     25.66 o
  -5   9   5       25.42       28.62     24.81 o
  -4   9   5       61.11       29.77     21.14 o
  -3   9   5      671.63      653.99     32.86 o
  -2   9   5     2535.47     2589.88     49.60 o
  -1   9   5      942.31      966.06     32.59 o
   0   9   5        0.30        6.40      8.38 o
   1   9   5      232.66      244.06     12.63 o
   2   9   5     3401.51     3383.99     26.40 o
   3   9   5     1061.82     1013.31     16.57 o
   4   9   5       40.53       47.44     18.27 o
   5   9   5      367.05      357.97     23.37 o
   6   9   5      204.50      241.69     23.07 o
   7   9   5     1635.91     1727.62     43.14 o
   8   9   5      153.45      165.76     26.29 o
   9   9   5        0.66        2.86     22.55 o
  10   9   5       45.56       25.27     24.90 o
  -4  10   5      364.78      402.72     31.02 o
  -3  10   5      943.77      876.28     36.53 o
  -2  10   5      130.26      155.43     25.18 o
  -1  10   5       35.81       17.95     18.29 o
   0  10   5      575.66      568.59     22.41 o
   1  10   5      860.41      873.32     33.67 o
   2  10   5     2373.16     2393.67     43.40 o
   3  10   5      426.30      389.69     16.39 o
   4  10   5      216.87      190.58     21.48 o
   5  10   5      411.11      437.96     27.02 o
   6  10   5      800.88      920.18     34.17 o
   7  10   5      532.46      537.05     29.94 o
   8  10   5       20.14       16.71     22.62 o
   9  10   5      155.55      150.66     26.93 o
  -3  11   5        7.62        7.74     20.36 o
  -2  11   5       27.61       12.49     22.67 o
  -1  11   5      289.80      255.39     24.73 o
   0  11   5      212.48      201.41     16.56 o
   1  11   5      343.38      359.20     16.94 o
   2  11   5      417.35      408.19     25.52 o
   3  11   5       12.21       17.22     12.48 o
   4  11   5      780.31      769.61     40.92 o
   5  11   5     1112.43     1048.07     34.09 o
   6  11   5      572.73      644.70     32.42 o
   7  11   5        8.39        4.81     18.39 o
   8  11   5      101.05      104.90     24.80 o
  -1  12   5       95.48       95.06     22.96 o
   0  12   5        0.12       -6.28     17.87 o
   1  12   5      105.47       92.63     21.60 o
   2  12   5      179.45      157.50     20.93 o
   3  12   5      358.85      289.11     24.23 o
   4  12   5      429.47      475.95     19.91 o
   5  12   5      477.01      489.52     19.99 o
   6  12   5      302.89      294.32     26.68 o
   7  12   5        4.68        7.67     24.15 o
   1  13   5      146.45      175.29     26.63 o
   2  13   5      392.39      422.35     28.87 o
   3  13   5       55.83       56.20     22.95 o
   4  13   5        3.48       29.41     20.68 o
   5  13   5      246.94      260.38     27.00 o
  -4 -11   6      223.06      197.15     26.55 o
  -3 -11   6      369.28      403.89     32.29 o
  -2 -11   6      386.69      460.82     20.55 o
  -1 -11   6      258.15      280.40     26.05 o
   0 -11   6        0.63       12.38     20.17 o
  -6 -10   6       33.27       50.45     20.93 o
  -5 -10   6      192.13      211.01     29.13 o
  -4 -10   6      568.88      620.96     61.80 o
  -3 -10   6      249.27      268.71     18.64 o
  -2 -10   6      364.77      345.24     18.48 o
  -1 -10   6       60.29       47.84     14.96 o
   0 -10   6      482.58      502.97     21.18 o
   1 -10   6      514.70      584.35     31.53 o
   2 -10   6      467.90      511.84     34.37 o
  -7  -9   6       47.45       73.37     23.28 o
  -6  -9   6      267.92      233.69     26.20 o
  -5  -9   6      636.30      677.04     20.54 o
  -4  -9   6     1162.13     1191.04     31.79 o
  -3  -9   6      576.96      606.87     22.85 o
  -2  -9   6      210.09      201.81     15.22 o
  -1  -9   6      773.86      767.53     21.78 o
   0  -9   6     1293.74     1355.17     27.84 o
   1  -9   6      794.52      829.66     36.02 o
   2  -9   6       43.64       38.88     24.00 o
   3  -9   6       36.98       34.86     25.74 o
   4  -9   6       31.94       33.57     26.33 o
  -8  -8   6       55.58       45.55     23.45 o
  -7  -8   6      312.54      312.94     28.21 o
  -6  -8   6      337.05      344.33     18.73 o
  -5  -8   6       88.36       81.61     19.22 o
  -4  -8   6      106.08      102.13     10.45 o
  -3  -8   6      493.04      449.77     13.41 o
  -2  -8   6      108.54      116.17      7.98 o
  -1  -8   6     1502.48     1502.90     32.34 o
   0  -8   6      956.09      948.72     22.35 o
   1  -8   6      338.10      323.33     24.53 o
   2  -8   6       35.69       36.78     23.10 o
   3  -8   6      946.31     1039.51     37.26 o
   4  -8   6      996.12     1121.03     39.97 o
   5  -8   6     1153.49     1250.65     43.84 o
  -9  -7   6      403.20      404.18     33.15 o
  -8  -7   6      147.08      170.40     17.50 o
  -7  -7   6      371.11      406.14     28.30 o
  -6  -7   6      179.46      151.47     22.34 o
  -5  -7   6       27.29       11.65     15.55 o
  -4  -7   6      992.11      892.67     28.70 o
  -3  -7   6     1428.46     1401.89     66.41 o
  -2  -7   6     3959.88     4035.41     29.31 o
  -1  -7   6        1.20        6.55      7.37 o
   0  -7   6       16.82       15.35      7.02 o
   1  -7   6       65.82       59.80     18.43 o
   2  -7   6      113.73      103.97     22.12 o
   3  -7   6      407.16      402.94     27.64 o
   4  -7   6      321.08      325.71     25.64 o
   5  -7   6      133.19      120.68     18.67 o
   6  -7   6       83.26       84.32     23.12 o
  -9  -6   6     1171.85     1317.93     30.35 o
  -8  -6   6      344.87      362.40     29.69 o
  -7  -6   6        1.89        1.64     17.34 o
  -6  -6   6      780.28      658.95     29.58 o
  -5  -6   6      329.32      304.81     21.91 o
  -4  -6   6      554.92      544.66     24.46 o
  -3  -6   6      310.55      262.08     18.37 o
  -2  -6   6      292.21      276.71     10.65 o
  -1  -6   6      494.14      471.00     19.37 o
   0  -6   6      431.38      435.92     12.24 o
   1  -6   6     1316.62     1328.38     16.28 o
   2  -6   6      347.96      315.50     22.82 o
   3  -6   6       18.09       22.19     18.90 o
   4  -6   6       31.69       25.96     18.19 o
   5  -6   6       33.99       35.98     15.90 o
   6  -6   6      325.02      366.21     26.96 o
   7  -6   6      463.50      459.11     22.11 o
  -9  -5   6       37.32       19.93     23.29 o
  -8  -5   6      185.11      209.67     24.89 o
  -7  -5   6        1.25        3.54     17.28 o
  -6  -5   6      553.56      513.79     26.17 o
  -5  -5   6     1751.43     1731.20     38.38 o
  -4  -5   6      500.50      492.37     22.35 o
  -3  -5   6        0.00        0.83     14.62 o
  -2  -5   6     1375.41     1402.52     19.68 o
  -1  -5   6     1161.12     1086.94     14.58 o
   0  -5   6     2084.10     2161.83     18.48 o
   1  -5   6      653.95      712.35     19.57 o
   2  -5   6       55.19       48.18      5.41 o
   3  -5   6     1152.55     1157.83     33.73 o
   4  -5   6      212.01      224.86     21.02 o
   5  -5   6       44.46       52.76     14.13 o
   6  -5   6      189.73      180.41     16.22 o
   7  -5   6        1.05        2.75     14.67 o
   8  -5   6       17.17       22.12     26.24 o
 -10  -4   6      362.68      412.58     28.83 o
  -9  -4   6       57.91       75.38     23.72 o
  -8  -4   6       34.39       37.57     21.97 o
  -7  -4   6     2853.02     3023.16     53.07 o
  -6  -4   6     1595.37     1602.70     37.98 o
  -5  -4   6      319.38      318.83     22.28 o
  -4  -4   6       22.97       17.60     14.61 o
  -3  -4   6      583.36      571.25     22.17 o
  -2  -4   6     2204.35     2113.65     32.38 o
  -1  -4   6      322.92      245.66     30.78 o
   0  -4   6     1293.13     1254.87     16.69 o
   1  -4   6        6.81       -3.30      6.67 o
   2  -4   6     2180.14     2163.80     52.39 o
   3  -4   6     4098.55     4455.23     23.94 o
   4  -4   6      554.88      566.80     17.82 o
   5  -4   6      170.94      145.76     11.57 o
   6  -4   6      464.36      482.19     15.93 o
   7  -4   6      660.30      666.39     22.66 o
   8  -4   6      254.83      283.78     20.06 o
 -10  -3   6       37.62       25.33     23.67 o
  -9  -3   6       55.89       55.18     20.51 o
  -8  -3   6      770.66      766.43     33.36 o
  -7  -3   6     2084.46     2114.01     45.91 o
  -6  -3   6       88.46       58.46     18.44 o
  -5  -3   6        0.02       -0.91     17.26 o
  -4  -3   6      574.36      574.89     24.71 o
  -3  -3   6     2582.67     2572.05     36.85 o
  -2  -3   6     4770.57     5155.10     40.39 o
  -1  -3   6      969.97      993.56     14.04 o
   0  -3   6      913.29      995.87     13.54 o
   1  -3   6     4884.97     5037.63     29.68 o
   2  -3   6     2133.84     2083.19     35.12 o
   3  -3   6      278.81      241.40      7.91 o
   4  -3   6        1.55       -1.90      5.68 o
   5  -3   6      846.18      824.19     15.75 o
   6  -3   6     1280.49     1393.93     41.90 o
   7  -3   6      371.62      407.31     15.03 o
   8  -3   6      108.68      107.06     21.34 o
   9  -3   6       12.16      -13.85     23.26 o
 -10  -2   6       81.48      116.62     26.32 o
  -9  -2   6        6.09       -3.30     22.57 o
  -8  -2   6     1237.95     1204.39     38.56 o
  -7  -2   6       17.29       17.04      9.64 o
  -6  -2   6     1087.93     1098.07     15.66 o
  -5  -2   6      834.30      877.01     12.48 o
  -4  -2   6      808.97      856.26     19.41 o
  -3  -2   6     1189.56     1139.85     25.94 o
  -2  -2   6       49.18       62.65     13.15 o
  -1  -2   6       60.42       55.45     11.76 o
   0  -2   6      838.52      842.53     21.36 o
   1  -2   6     6998.66     7611.12     28.40 o
   2  -2   6     4828.74     5187.08     54.86 o
   3  -2   6      363.38      360.83      8.83 o
   4  -2   6       38.19       22.70      6.38 o
   5  -2   6     1301.71     1284.46     15.29 o
   6  -2   6     2343.36     2481.55     21.57 o
   7  -2   6      100.89       57.12     12.97 o
   8  -2   6       97.34       96.75     23.08 o
   9  -2   6       14.82       -2.98     21.82 o
 -10  -1   6      172.62      199.99     26.54 o
  -9  -1   6       66.08       88.68     23.94 o
  -8  -1   6       31.17       20.01     10.82 o
  -7  -1   6      338.01      348.94     14.74 o
  -6  -1   6      227.26      205.88      9.80 o
  -5  -1   6      843.19      836.30     12.92 o
  -4  -1   6        0.89       14.10     15.14 o
  -3  -1   6      254.11      277.42     16.20 o
  -2  -1   6      404.95      446.24     18.36 o
  -1  -1   6      747.73      724.11     18.67 o
   0  -1   6      869.67      843.32      7.78 o
   1  -1   6     2979.69     3287.18     34.30 o
   2  -1   6      344.93      298.03      7.80 o
   3  -1   6      698.25      707.19     10.71 o
   4  -1   6     1015.79      955.60     12.88 o
   5  -1   6     3727.53     3898.44     46.57 o
   6  -1   6     2115.71     2077.14     35.02 o
   7  -1   6        4.21        7.23      7.82 o
   8  -1   6     1137.65     1170.34     37.91 o
   9  -1   6      784.42      838.49     35.01 o
  10  -1   6       84.03      143.25     26.54 o
 -10   0   6       70.61       89.33     23.27 o
  -9   0   6      131.15      125.52     14.08 o
  -8   0   6     1446.06     1487.10     25.91 o
  -7   0   6     1650.00     1662.38     25.58 o
  -6   0   6      286.74      318.30     23.17 o
  -5   0   6       42.23       28.76     16.80 o
  -4   0   6       82.86       31.95     12.98 o
  -3   0   6     6690.60     7092.49     58.09 o
  -2   0   6     5321.71     5790.16     49.07 o
  -1   0   6        7.14        6.62     12.29 o
   0   0   6      249.37      244.89     13.71 o
   1   0   6       39.73       22.68      6.88 o
   2   0   6     2801.12     2868.20     21.57 o
   3   0   6     3245.78     3322.59     23.66 o
   4   0   6     1098.91     1179.73     53.40 o
   5   0   6      144.97      131.95      9.10 o
   6   0   6        9.03       13.96      8.26 o
   7   0   6       51.37       63.03      8.51 o
   8   0   6      430.55      425.56     15.59 o
   9   0   6      566.23      615.10     33.92 o
  10   0   6      296.91      305.34     30.13 o
  -9   1   6      101.23      103.67     21.02 o
  -8   1   6      983.62     1040.88     30.37 o
  -7   1   6      186.20      179.81     14.44 o
  -6   1   6        5.42        6.87     11.68 o
  -5   1   6      501.74      510.41     22.74 o
  -4   1   6     2508.10     2498.73     37.74 o
  -3   1   6     6303.65     6786.44     55.71 o
  -2   1   6      150.57      137.76     13.14 o
  -1   1   6     2573.16     2622.47     33.02 o
   0   1   6     1089.07     1059.97     22.39 o
   1   1   6     1453.06     1518.93     24.14 o
   2   1   6     1358.85     1251.24     14.50 o
   3   1   6       87.32       75.03      7.41 o
   4   1   6      760.17      825.78     13.65 o
   5   1   6      746.70      725.81     14.13 o
   6   1   6     1379.29     1401.42     20.16 o
   7   1   6     1909.24     1895.16     34.55 o
   8   1   6      397.14      398.70     16.27 o
   9   1   6        0.12       -5.95     10.71 o
  10   1   6       30.43       23.46     22.33 o
  -9   2   6      696.43      745.82     96.78 o
  -8   2   6      141.58      164.25     15.15 o
  -7   2   6       88.98       69.20     12.03 o
  -6   2   6      183.12      177.06     14.15 o
  -5   2   6     1250.78     1209.79     21.36 o
  -4   2   6     1324.41     1295.29     28.96 o
  -3   2   6     1393.80     1417.89     27.52 o
  -2   2   6       42.63       50.11     12.58 o
  -1   2   6     4974.83     5519.06     62.07 o
   0   2   6    11202.46    12300.96     66.07 o
   1   2   6     2481.03     2431.25     30.55 o
   2   2   6      347.54      314.56     15.10 o
   3   2   6      246.38      232.53      8.21 o
   4   2   6     2702.98     2773.22     22.28 o
   5   2   6     1667.52     1690.12     33.61 o
   6   2   6      716.69      704.07     18.01 o
   7   2   6      189.66      172.52     17.23 o
   8   2   6      621.41      590.17     24.30 o
   9   2   6      441.62      400.28     22.46 o
  10   2   6       21.47       31.05     12.81 o
  11   2   6       66.95       61.21     22.21 o
  -9   3   6      112.09      100.31     22.15 o
  -8   3   6        1.31       -2.18     12.13 o
  -7   3   6      455.68      405.60     25.01 o
  -6   3   6     1273.72     1324.59     23.76 o
  -5   3   6     1713.40     1696.32     24.99 o
  -4   3   6      225.65      217.43     17.14 o
  -3   3   6     1130.42     1079.37     25.09 o
  -2   3   6      833.14      737.67     21.33 o
  -1   3   6     1210.99      953.75     22.05 o
   0   3   6     3551.58     3661.45     68.18 o
   1   3   6      204.49      252.60     15.53 o
   2   3   6     1535.80     1504.16     26.55 o
   3   3   6     1489.05     1336.10     15.68 o
   4   3   6     2784.76     2842.72     20.47 o
   5   3   6      649.19      633.11     12.55 o
   6   3   6      168.44      151.33     17.85 o
   7   3   6      337.94      341.50     22.24 o
   8   3   6     1565.81     1678.53     37.46 o
   9   3   6      924.73      889.23     30.71 o
  10   3   6      116.41      124.22     20.88 o
  11   3   6       48.40       44.24     14.36 o
  -8   4   6      232.48      200.23     22.44 o
  -7   4   6      145.43      156.85     14.29 o
  -6   4   6      303.36      306.45     14.65 o
  -5   4   6      497.29      487.50     16.43 o
  -4   4   6       11.55       18.53     10.90 o
  -3   4   6      245.89      221.75     16.17 o
  -2   4   6     1087.78     1053.20     23.90 o
  -1   4   6     3815.68     3734.46     39.79 o
   0   4   6       45.21       57.17      6.74 o
   1   4   6      951.46      987.37     13.43 o
   2   4   6       35.07       64.15     13.54 o
   3   4   6     6259.56     6866.86    168.71 o
   4   4   6     3146.04     3375.35     16.70 o
   5   4   6        3.90       -1.03     14.38 o
   6   4   6     2184.56     2194.62     39.36 o
   7   4   6      384.02      412.04     24.39 o
   8   4   6      656.90      649.30     27.26 o
   9   4   6      116.89      104.61     19.12 o
  10   4   6       55.80       45.97     20.24 o
  11   4   6      333.96      329.76     24.89 o
  -8   5   6       18.04       23.72     22.87 o
  -7   5   6      118.70       93.18     22.37 o
  -6   5   6        0.17        5.32     17.28 o
  -5   5   6      390.92      403.10     15.70 o
  -4   5   6     2215.48     2175.63     38.76 o
  -3   5   6     1017.64     1057.56     38.40 o
  -2   5   6      458.10      424.40     18.34 o
  -1   5   6        6.22       17.02     12.51 o
   0   5   6       80.56       81.01      8.03 o
   1   5   6     3276.75     3346.77     92.45 o
   2   5   6     4240.10     4392.99     44.31 o
   3   5   6      415.60      378.81     18.21 o
   4   5   6        1.61        0.29     12.66 o
   5   5   6     1317.95     1347.16     32.59 o
   6   5   6     1565.33     1548.25     36.36 o
   7   5   6     1236.77     1195.64     33.58 o
   8   5   6      547.13      544.82     27.04 o
   9   5   6      151.30      126.73     22.19 o
  10   5   6      906.22      871.89     34.61 o
  11   5   6      460.30      437.89     30.06 o
  -7   6   6      550.39      600.67     32.16 o
  -6   6   6      276.18      303.01     25.13 o
  -5   6   6      669.43      683.32     32.04 o
  -4   6   6       32.91       32.09     10.89 o
  -3   6   6      719.05      695.93     22.82 o
  -2   6   6      483.01      438.32     15.08 o
  -1   6   6      157.94      121.72     14.60 o
   0   6   6     2375.53     2488.47     61.76 o
   1   6   6      208.87      220.03     10.66 o
   2   6   6       61.05       36.24     10.68 o
   3   6   6      229.42      254.91     17.87 o
   4   6   6      887.40      957.10     27.92 o
   5   6   6     1151.19     1199.90     31.32 o
   6   6   6        0.65        4.00     19.08 o
   7   6   6      725.13      667.14     29.28 o
   8   6   6       43.12       63.49     20.63 o
   9   6   6     1302.98     1365.36     40.37 o
  10   6   6      575.38      569.23     31.55 o
  11   6   6      114.11       99.95     23.10 o
  -7   7   6      538.36      591.91     36.19 o
  -6   7   6       99.80       87.63     24.45 o
  -5   7   6      313.37      298.59     27.31 o
  -4   7   6      109.11      104.64     21.95 o
  -3   7   6     2142.14     2135.99     39.89 o
  -2   7   6     2249.47     2232.63     26.80 o
  -1   7   6      338.22      317.75     14.12 o
   0   7   6       94.05       86.06      9.04 o
   1   7   6      530.97      492.39     21.14 o
   2   7   6     1411.89     1403.50     20.85 o
   3   7   6     1184.41     1223.06     29.30 o
   4   7   6      281.90      286.54     19.02 o
   5   7   6        4.77        8.68     18.85 o
   6   7   6        0.54       -1.60     18.98 o
   7   7   6       72.59       55.12     19.79 o
   8   7   6      413.01      388.26     25.70 o
   9   7   6      423.47      434.23     28.72 o
  10   7   6      162.57      151.29     21.68 o
  -6   8   6       22.09       41.15     24.95 o
  -5   8   6      282.16      252.73     26.08 o
  -4   8   6       82.18      107.12     21.57 o
  -3   8   6      257.56      256.16     22.88 o
  -2   8   6      964.57      969.48     37.84 o
  -1   8   6      505.18      479.87     18.87 o
   0   8   6      674.58      697.95     23.30 o
   1   8   6     2324.40     2402.77     22.30 o
   2   8   6     1805.02     1733.56     19.17 o
   3   8   6      310.32      297.44     20.11 o
   4   8   6      226.40      206.75     21.07 o
   5   8   6     1081.89     1073.02     32.28 o
   6   8   6      363.54      340.17     25.85 o
   7   8   6      455.63      411.67     27.12 o
   8   8   6      673.13      697.19     32.28 o
   9   8   6      145.10      150.02     22.05 o
  10   8   6      275.24      267.10     28.52 o
  -5   9   6      546.07      587.86     36.12 o
  -4   9   6      855.68      930.54     38.24 o
  -3   9   6      587.89      586.58     30.64 o
  -2   9   6       62.14       72.23     21.74 o
  -1   9   6        0.80      -13.03     18.42 o
   0   9   6     1231.86     1246.95     34.17 o
   1   9   6     1783.67     1717.20     20.34 o
   2   9   6     1267.43     1250.05     17.87 o
   3   9   6       13.27        8.18      8.42 o
   4   9   6     1228.69     1228.56     32.43 o
   5   9   6     3216.83     3393.63     53.73 o
   6   9   6      714.50      642.91     28.79 o
   7   9   6      202.28      170.37     24.73 o
   8   9   6      338.68      336.33     25.73 o
   9   9   6      360.72      374.89     27.66 o
  10   9   6      283.48      357.14     31.75 o
  -4  10   6      246.07      249.00     29.77 o
  -3  10   6       35.76       40.95     20.18 o
  -2  10   6      311.62      290.50     25.22 o
  -1  10   6      590.31      503.66     26.74 o
   0  10   6     1249.88     1231.85     24.90 o
   1  10   6      107.55      113.08     13.20 o
   2  10   6        6.22        7.82      8.82 o
   3  10   6      354.87      363.93     15.99 o
   4  10   6      560.05      569.74     18.83 o
   5  10   6      526.66      535.27     27.97 o
   6  10   6      148.63      127.09     20.32 o
   7  10   6      244.74      304.04     28.10 o
   8  10   6      667.28      683.25     34.92 o
   9  10   6      793.16      843.55     39.05 o
  -3  11   6       31.50       23.79     22.13 o
  -2  11   6      191.20      207.16     23.68 o
  -1  11   6      258.66      266.09     26.47 o
   0  11   6       23.97       17.14     14.12 o
   1  11   6      159.95      136.48     14.67 o
   2  11   6       14.20       13.22     12.22 o
   3  11   6     1286.46     1271.31     33.94 o
   4  11   6     1433.31     1398.33     27.41 o
   5  11   6       48.63       58.21     21.09 o
   6  11   6      100.52      115.36     21.25 o
   7  11   6      298.25      335.67     28.53 o
   8  11   6      303.14      331.29     30.06 o
  -1  12   6      102.66       66.80     21.66 o
   0  12   6      149.04      148.16     21.18 o
   1  12   6       65.24       51.84     17.66 o
   2  12   6      514.83      506.77     29.64 o
   3  12   6      202.13      210.25     24.92 o
   4  12   6       37.40       36.27     17.97 o
   5  12   6       47.59       46.35     13.59 o
   6  12   6       70.80       79.60     22.77 o
   7  12   6      209.94      228.87     27.91 o
   2  13   6        2.81        0.07     22.28 o
   3  13   6      148.08      128.02     23.28 o
   4  13   6      387.13      418.17     31.18 o
   5  13   6      142.22      137.38     24.29 o
  -5 -10   7      187.25      225.01     26.23 o
  -4 -10   7      181.45      216.54     17.49 o
  -3 -10   7       74.45       55.79     13.57 o
  -2 -10   7        0.39       12.59     13.56 o
  -1 -10   7      348.28      357.43     25.27 o
   0 -10   7     1140.04     1228.84     42.47 o
   1 -10   7     1022.78      997.40     39.20 o
   2 -10   7       57.59       72.95     23.32 o
  -7  -9   7      102.74       96.61     25.18 o
  -6  -9   7      303.97      273.60     27.08 o
  -5  -9   7      351.49      315.76     17.17 o
  -4  -9   7       24.63       14.82     10.21 o
  -3  -9   7       33.20       24.49     13.66 o
  -2  -9   7       67.75       63.30     13.39 o
  -1  -9   7      517.59      546.46     30.51 o
   0  -9   7       84.26      110.12     15.87 o
   1  -9   7       18.01       29.87     24.68 o
   2  -9   7      335.82      345.19     30.00 o
   3  -9   7      941.47     1031.45     41.91 o
  -8  -8   7      456.02      463.85     34.00 o
  -7  -8   7       98.09       75.66     15.43 o
  -6  -8   7        9.15       -0.97     19.70 o
  -5  -8   7       41.75       33.46     18.20 o
  -4  -8   7      154.22      164.45     16.68 o
  -3  -8   7       38.15       39.49      9.55 o
  -2  -8   7      685.95      668.01     16.39 o
  -1  -8   7       78.17       83.15     19.73 o
   0  -8   7       35.33       40.38     13.51 o
   1  -8   7      117.52      114.88     20.97 o
   2  -8   7      245.72      263.51     27.75 o
   3  -8   7      407.14      468.38     29.88 o
   4  -8   7      306.28      307.13     27.04 o
   5  -8   7       33.55        8.91     21.70 o
  -8  -7   7        0.15        7.00     23.50 o
  -7  -7   7      146.90      165.55     25.03 o
  -6  -7   7     1030.97      899.97     35.25 o
  -5  -7   7      866.36      777.69     30.59 o
  -4  -7   7      789.87      743.04     27.57 o
  -3  -7   7      981.83      962.26     44.14 o
  -2  -7   7      193.13      173.13     10.27 o
  -1  -7   7     1796.14     1800.10     35.17 o
   0  -7   7      531.05      534.97     31.86 o
   1  -7   7      519.94      504.13     26.96 o
   2  -7   7        0.65        2.61     19.99 o
   3  -7   7       35.61        8.59     19.42 o
   4  -7   7      314.08      315.30     28.09 o
   5  -7   7       81.54       68.53     21.61 o
   6  -7   7      124.69      148.69     26.69 o
  -9  -6   7       81.35      100.26     26.05 o
  -8  -6   7      440.63      362.01     29.58 o
  -7  -6   7      321.60      293.15     24.07 o
  -6  -6   7     1493.54     1557.74     41.33 o
  -5  -6   7      702.09      599.63     27.47 o
  -4  -6   7      461.76      402.77     22.68 o
  -3  -6   7     2183.89     1970.15     36.59 o
  -2  -6   7      430.24      397.93     40.22 o
  -1  -6   7      478.51      510.31     15.37 o
   0  -6   7      574.32      599.55     17.90 o
   1  -6   7       21.64       19.94      7.02 o
   2  -6   7       26.88       -4.27     16.50 o
   3  -6   7      413.19      438.61     27.13 o
   4  -6   7      532.46      513.74     30.66 o
   5  -6   7       21.57       30.89     23.18 o
   6  -6   7       58.93       67.82     24.55 o
   7  -6   7       16.95       -7.32     20.23 o
  -9  -5   7      200.85      241.80     26.18 o
  -8  -5   7      158.83      157.89     23.86 o
  -7  -5   7      670.29      649.93     29.87 o
  -6  -5   7     1482.08     1396.35     37.29 o
  -5  -5   7      174.91      138.84     17.55 o
  -4  -5   7     1385.67     1398.15     33.67 o
  -3  -5   7      961.92      953.17     27.70 o
  -2  -5   7     3125.77     3170.02     28.91 o
  -1  -5   7      863.95      850.14     14.06 o
   0  -5   7        5.27        5.81      7.24 o
   1  -5   7      885.80      910.46     15.38 o
   2  -5   7      527.03      529.38     13.47 o
   3  -5   7     1637.33     1645.81     38.91 o
   4  -5   7      444.72      427.18     26.95 o
   5  -5   7        8.45        2.64     20.77 o
   6  -5   7       98.89      106.89     25.86 o
   7  -5   7      165.55      158.10     22.80 o
   8  -5   7      115.58      139.31     27.14 o
  -9  -4   7      265.25      293.04     27.22 o
  -8  -4   7       29.51        4.56     23.28 o
  -7  -4   7     1872.44     1864.90     44.20 o
  -6  -4   7      895.22      833.75     31.68 o
  -5  -4   7      327.79      304.38     21.79 o
  -4  -4   7     4539.99     4513.34     55.88 o
  -3  -4   7     1173.52     1153.24     28.83 o
  -2  -4   7       13.75       14.23     13.50 o
  -1  -4   7       11.13        5.79      7.90 o
   0  -4   7      743.54      713.06     12.02 o
   1  -4   7     4258.64     4523.84     31.22 o
   2  -4   7     1716.51     1678.36     59.79 o
   3  -4   7      203.73      211.11      9.76 o
   4  -4   7      361.29      343.73     16.63 o
   5  -4   7     1395.10     1416.23     26.75 o
   6  -4   7     1309.73     1404.36     45.46 o
   7  -4   7      281.58      352.06     21.91 o
   8  -4   7       45.18       30.41     13.80 o
  -9  -3   7       11.38       10.43     18.88 o
  -8  -3   7        0.53        1.88     20.94 o
  -7  -3   7       37.45       21.60     19.52 o
  -6  -3   7        7.98       11.31     18.96 o
  -5  -3   7     1323.09     1355.25     35.80 o
  -4  -3   7     1763.75     1689.04     36.17 o
  -3  -3   7      119.41       92.68     16.17 o
  -2  -3   7        6.78        5.45      3.05 o
  -1  -3   7      553.99      560.51     12.06 o
   0  -3   7     2094.02     1992.02     19.09 o
   1  -3   7     1108.13     1054.27     16.09 o
   2  -3   7      508.04      526.10     12.06 o
   3  -3   7       87.54       74.40      7.02 o
   4  -3   7     1337.03     1324.57     21.65 o
   5  -3   7      972.75     1016.38     21.96 o
   6  -3   7      785.51      815.76     22.34 o
   7  -3   7       26.02       35.14     17.41 o
   8  -3   7      650.30      716.69     39.82 o
   9  -3   7      473.96      534.54     32.47 o
  -9  -2   7       73.81       91.68     24.29 o
  -8  -2   7      444.81      479.93     29.53 o
  -7  -2   7      397.50      405.91     25.33 o
  -6  -2   7        2.20        4.01     18.11 o
  -5  -2   7      447.35      473.66     23.57 o
  -4  -2   7        0.64        0.04     14.81 o
  -3  -2   7      280.30      254.83     18.34 o
  -2  -2   7      307.40      300.21     17.28 o
  -1  -2   7     1040.10     1101.04     16.27 o
   0  -2   7     1408.19     1338.67     24.40 o
   1  -2   7       20.37       16.63      6.32 o
   2  -2   7      362.14      405.56      9.65 o
   3  -2   7      177.50      154.90      7.75 o
   4  -2   7      446.30      430.95     10.63 o
   5  -2   7     1591.11     1600.89     28.85 o
   6  -2   7        6.48       11.05      7.04 o
   7  -2   7      632.99      651.13     21.55 o
   8  -2   7      956.99     1014.05     68.05 o
   9  -2   7     1618.32     1703.36     47.81 o
  -9  -1   7      144.21      175.25     25.40 o
  -8  -1   7     1323.54     1364.23     72.90 o
  -7  -1   7     1673.70     1641.59     29.16 o
  -6  -1   7       15.26        6.57     17.27 o
  -5  -1   7      717.05      689.38     26.17 o
  -4  -1   7      701.42      659.41     25.36 o
  -3  -1   7       16.76        8.06     12.25 o
  -2  -1   7     1217.19     1195.07     25.51 o
  -1  -1   7       23.86       33.11     13.03 o
   0  -1   7      249.10      272.21      7.85 o
   1  -1   7     3378.79     3774.76     51.02 o
   2  -1   7     1716.86     1858.57     30.92 o
   3  -1   7      164.09      159.00      7.76 o
   4  -1   7      205.27      183.65      8.48 o
   5  -1   7       85.07       77.44      7.86 o
   6  -1   7        0.61        2.91      8.21 o
   7  -1   7        3.05       -0.43      7.17 o
   8  -1   7      315.05      415.37     29.32 o
   9  -1   7      537.71      532.51     32.15 o
  10  -1   7        8.61        7.02     20.29 o
  -9   0   7      408.43      436.79     22.58 o
  -8   0   7      132.41      112.38     14.94 o
  -7   0   7        0.90        5.77     12.85 o
  -6   0   7      917.97      968.55     30.64 o
  -5   0   7     2746.66     2782.64     45.13 o
  -4   0   7     1752.08     1693.51     34.19 o
  -3   0   7     1046.42     1024.49     26.45 o
  -2   0   7       78.75       71.78     13.06 o
  -1   0   7      401.68      380.01     17.87 o
   0   0   7     1777.25     1638.27     27.78 o
   1   0   7     3117.26     3246.06    121.18 o
   2   0   7     1204.94     1331.51     16.78 o
   3   0   7        3.18        5.00      6.79 o
   4   0   7      435.00      361.37     11.22 o
   5   0   7      442.65      435.95     14.56 o
   6   0   7      858.94      898.54     15.39 o
   7   0   7      502.46      485.50     24.95 o
   8   0   7       13.83       20.65     10.64 o
   9   0   7      145.26      123.59     24.74 o
  10   0   7       67.82       65.87     22.04 o
  -9   1   7      481.52      474.94     22.30 o
  -8   1   7       28.85       16.47     12.82 o
  -7   1   7      454.89      503.70     17.94 o
  -6   1   7     1028.59     1034.47     31.07 o
  -5   1   7     3651.24     3793.68     50.81 o
  -4   1   7      761.77      754.39     25.29 o
  -3   1   7      305.34      321.73      8.42 o
  -2   1   7     1739.15     1760.79     17.41 o
  -1   1   7     2278.23     2237.82     32.90 o
   0   1   7     4783.45     4997.02     45.64 o
   1   1   7     2729.02     2911.53     34.72 o
   2   1   7     5712.70     5971.16     47.20 o
   3   1   7     5671.68     5966.29     32.36 o
   4   1   7     1717.26     1746.22     36.28 o
   5   1   7      563.27      537.36     13.39 o
   6   1   7      531.02      518.46     14.23 o
   7   1   7        2.83        7.85      9.63 o
   8   1   7      117.72      132.78     13.01 o
   9   1   7      420.37      384.74     32.36 o
  10   1   7      249.06      245.58     25.82 o
  -9   2   7       16.28       20.45     14.13 o
  -8   2   7        2.57        1.11     12.86 o
  -7   2   7      786.11      801.72     21.25 o
  -6   2   7     2051.63     1999.24     28.35 o
  -5   2   7       60.96       52.20     16.51 o
  -4   2   7      120.48      100.62     17.68 o
  -3   2   7     3118.99     3159.49     41.35 o
  -2   2   7     7267.74     7587.79     60.76 o
  -1   2   7     3460.96     3370.48     18.89 o
   0   2   7      729.03      659.66     20.58 o
   1   2   7      191.01      198.17     14.45 o
   2   2   7     3087.94     3187.83     36.05 o
   3   2   7     3370.36     3242.86     66.20 o
   4   2   7      750.92      724.58     12.97 o
   5   2   7      306.37      322.04     12.20 o
   6   2   7      216.23      186.50     11.09 o
   7   2   7     2866.01     2968.34     44.22 o
   8   2   7     1388.83     1437.75     34.69 o
   9   2   7       34.89       31.60     15.30 o
  10   2   7       24.08       11.50     11.41 o
  -9   3   7       32.67       35.66     17.96 o
  -8   3   7       67.18       77.22     15.69 o
  -7   3   7      451.42      440.18     17.78 o
  -6   3   7      273.78      239.14     15.25 o
  -5   3   7       54.55       38.46     12.79 o
  -4   3   7      158.41      138.36     17.72 o
  -3   3   7     1016.16     1040.66     26.94 o
  -2   3   7     2103.21     1863.18     32.00 o
  -1   3   7      581.65      461.19     19.08 o
   0   3   7     1683.20     1898.42     30.84 o
   1   3   7     8117.45     9234.61     91.85 o
   2   3   7     1148.71      930.98     23.03 o
   3   3   7      319.27      258.53     18.05 o
   4   3   7      124.59      134.83      7.73 o
   5   3   7      221.98      214.65      9.04 o
   6   3   7     2069.65     2085.23     30.56 o
   7   3   7     1873.55     1966.42     38.38 o
   8   3   7      172.01      183.58     20.08 o
   9   3   7       84.10       70.84     17.40 o
  10   3   7       31.93       31.16     17.04 o
  11   3   7      237.51      238.31     17.15 o
  -8   4   7       62.38       71.24     23.09 o
  -7   4   7       30.25       19.43     13.05 o
  -6   4   7      221.58      186.31     14.77 o
  -5   4   7      125.48      129.89     13.79 o
  -4   4   7       60.47       60.90     15.44 o
  -3   4   7      118.58      121.18     16.04 o
  -2   4   7      706.87      682.28     21.84 o
  -1   4   7       91.14       85.39     13.85 o
   0   4   7      435.36      416.94     10.11 o
   1   4   7     1693.04     1662.52     16.78 o
   2   4   7     3862.02     3869.96     42.39 o
   3   4   7      362.68      344.00      7.68 o
   4   4   7      639.52      612.52     10.37 o
   5   4   7      131.52      128.92      7.22 o
   6   4   7     2654.64     2765.20     44.14 o
   7   4   7     1109.43     1131.83     32.47 o
   8   4   7        7.67        8.47     16.78 o
   9   4   7     1447.70     1405.31     39.14 o
  10   4   7      520.72      486.10     28.55 o
  11   4   7      122.95      136.69     20.14 o
  -8   5   7       11.51       21.40     22.99 o
  -7   5   7      690.59      699.34     34.40 o
  -6   5   7      851.82      902.95     23.99 o
  -5   5   7      636.62      593.12     18.47 o
  -4   5   7       26.04       25.05     11.78 o
  -3   5   7      168.98      149.64     16.93 o
  -2   5   7      707.97      684.82     22.63 o
  -1   5   7      259.89      206.55     16.24 o
   0   5   7      507.09      505.50     15.27 o
   1   5   7      930.19      939.46     14.92 o
   2   5   7      530.83      508.64     21.20 o
   3   5   7     1369.46     1366.17     28.87 o
   4   5   7     1208.76     1213.30     29.19 o
   5   5   7     1364.67     1312.12     31.37 o
   6   5   7       47.92       40.12     19.55 o
   7   5   7       84.17       82.70     17.98 o
   8   5   7       80.75       73.44     19.70 o
   9   5   7      624.89      636.79     29.09 o
  10   5   7      899.66     1007.66     36.46 o
  11   5   7      140.57      110.21     23.30 o
  -7   6   7     1095.10     1205.09     42.77 o
  -6   6   7      548.58      561.97     31.70 o
  -5   6   7      112.45      116.03     23.59 o
  -4   6   7     1727.92     1703.97     56.02 o
  -3   6   7     1809.35     1787.49     39.90 o
  -2   6   7      870.32      869.74     25.05 o
  -1   6   7        6.66        3.95     14.43 o
   0   6   7      142.45      109.62     14.63 o
   1   6   7      778.28      744.57     15.09 o
   2   6   7      218.81      181.26     10.29 o
   3   6   7      892.12      838.44     66.78 o
   4   6   7        4.04       11.81     17.35 o
   5   6   7       51.84       43.13     16.31 o
   6   6   7      414.07      373.90     25.18 o
   7   6   7       20.24       26.60     18.00 o
   8   6   7      216.05      201.33     23.41 o
   9   6   7        8.08        1.19     18.72 o
  10   6   7      152.15      171.05     26.96 o
  -6   7   7       19.10       41.14     25.39 o
  -5   7   7     1022.09      978.30     36.17 o
  -4   7   7     1870.62     1841.56     44.46 o
  -3   7   7      328.77      360.26     15.60 o
  -2   7   7      124.01      130.44     14.25 o
  -1   7   7      168.94      162.38     13.33 o
   0   7   7     1199.04     1185.40     19.52 o
   1   7   7     3796.05     3798.45     32.04 o
   2   7   7     1677.98     1698.82     55.04 o
   3   7   7       89.77       82.94     17.76 o
   4   7   7      183.41      194.51     19.10 o
   5   7   7      784.36      828.54     29.65 o
   6   7   7      744.39      816.39     28.91 o
   7   7   7      151.87      124.33     22.96 o
   8   7   7       28.01       24.70     18.10 o
   9   7   7       80.26       72.10     20.27 o
  10   7   7        5.05       26.56     23.30 o
  -6   8   7       63.95       57.01     28.27 o
  -5   8   7     1043.54     1041.06     39.69 o
  -4   8   7     1291.21     1325.05     39.98 o
  -3   8   7      130.38      161.91     23.91 o
  -2   8   7     1182.97     1187.92     22.48 o
  -1   8   7      675.16      662.94     18.34 o
   0   8   7     1149.20     1115.49     18.66 o
   1   8   7     1158.43     1198.95     25.12 o
   2   8   7        0.81        6.98     10.34 o
   3   8   7     1596.25     1542.11     24.13 o
   4   8   7     1233.84     1298.34     33.82 o
   5   8   7     1576.32     1582.98     37.42 o
   6   8   7      999.66     1052.19     34.20 o
   7   8   7       55.94       58.73     20.90 o
   8   8   7     1113.17     1197.89     40.40 o
   9   8   7      743.25      743.38     36.27 o
  10   8   7       48.84       44.50     21.26 o
  -5   9   7       52.08       25.45     25.54 o
  -4   9   7       38.50       42.41     22.25 o
  -3   9   7       64.19       54.53     20.12 o
  -2   9   7      789.69      834.98     33.49 o
  -1   9   7     2103.97     2054.34     46.93 o
   0   9   7     1850.92     1861.28     26.05 o
   1   9   7       49.87       44.58      9.37 o
   2   9   7     1179.13     1164.25     18.82 o
   3   9   7     1728.63     1728.89     39.92 o
   4   9   7      442.35      417.54     22.21 o
   5   9   7      398.64      382.91     25.50 o
   6   9   7      556.98      513.34     26.28 o
   7   9   7      322.28      359.77     27.73 o
   8   9   7     2732.59     2909.37     59.21 o
   9   9   7      261.96      279.05     29.16 o
  10   9   7       24.28       32.58     22.35 o
  -4  10   7       54.08      104.44     28.56 o
  -3  10   7      109.28      105.84     22.33 o
  -2  10   7      296.20      311.91     28.05 o
  -1  10   7      917.41      950.11     34.99 o
   0  10   7       23.00       15.84     12.34 o
   1  10   7      326.33      366.37     13.68 o
   2  10   7      335.40      352.26     12.60 o
   3  10   7     1002.51      976.53     16.79 o
   4  10   7      151.60      125.59     13.38 o
   5  10   7       87.49       84.80     19.26 o
   6  10   7     1289.57     1360.55     40.82 o
   7  10   7     1754.58     1865.84     46.64 o
   8  10   7      579.80      563.73     30.25 o
   9  10   7      100.46       91.81     25.50 o
  -3  11   7       41.90       46.18     21.76 o
  -2  11   7       21.67       40.44     20.72 o
  -1  11   7      115.78       67.69     20.29 o
   0  11   7      471.33      426.18     27.58 o
   1  11   7       98.52       91.16     14.70 o
   2  11   7      380.86      362.24     13.24 o
   3  11   7       96.63       93.24     13.76 o
   4  11   7       20.44        4.34     12.39 o
   5  11   7       33.95       42.99     13.99 o
   6  11   7      216.59      203.33     25.26 o
   7  11   7      479.63      498.74     31.01 o
   8  11   7       11.52       -1.52     24.44 o
  -1  12   7      249.90      300.82     28.45 o
   0  12   7       74.66       87.39     21.95 o
   1  12   7       51.67       58.50     13.07 o
   2  12   7        0.06        2.77     18.15 o
   3  12   7       15.59       13.35     18.08 o
   4  12   7      110.05      100.88     14.61 o
   5  12   7      233.65      240.04     28.30 o
   6  12   7       20.95       23.98     21.18 o
   7  12   7        0.09       33.08     23.16 o
   2  13   7      546.04      570.02     32.26 o
   3  13   7      360.28      375.06     29.41 o
   4  13   7      131.62      172.98     23.47 o
  -4 -10   8      272.09      237.32     17.77 o
  -3 -10   8      456.35      416.46     19.52 o
  -2 -10   8        9.05       18.00     13.99 o
  -1 -10   8      820.54      831.57     25.51 o
   0 -10   8       98.09       83.15     22.07 o
  -6  -9   8       22.55        8.40     14.57 o
  -5  -9   8       11.59        3.01      8.72 o
  -4  -9   8        4.14       -0.74     10.17 o
  -3  -9   8       30.81       46.78     15.39 o
  -2  -9   8      263.95      272.60     17.73 o
  -1  -9   8       49.69       33.96     13.76 o
   0  -9   8      381.04      393.75     27.51 o
   1  -9   8      707.48      701.88     33.74 o
   2  -9   8      432.71      436.65     29.96 o
   3  -9   8       56.64       62.23     21.84 o
  -7  -8   8       44.19       43.48     21.88 o
  -6  -8   8      721.56      699.79     33.73 o
  -5  -8   8      405.27      403.67     26.43 o
  -4  -8   8       57.50       66.14     12.89 o
  -3  -8   8       34.64       23.78      9.58 o
  -2  -8   8       51.07       34.58     12.29 o
  -1  -8   8      172.45      189.71     15.30 o
   0  -8   8      108.58      133.92     16.15 o
   1  -8   8      294.78      307.59     28.31 o
   2  -8   8       85.24      109.35     24.68 o
   3  -8   8        1.49       -3.51     19.88 o
   4  -8   8      240.31      229.94     28.52 o
  -8  -7   8      940.87      803.46     36.44 o
  -7  -7   8     1128.23     1105.44     40.18 o
  -6  -7   8      371.56      381.26     27.63 o
  -5  -7   8        1.76        0.27     17.72 o
  -4  -7   8        1.60       -0.48     14.95 o
  -3  -7   8      316.55      275.50     19.85 o
  -2  -7   8      877.22      886.75     31.82 o
  -1  -7   8      299.50      263.48     18.92 o
   0  -7   8       51.97       53.41     12.59 o
   1  -7   8       65.39       60.20     22.16 o
   2  -7   8      351.90      357.66     29.31 o
   3  -7   8       15.08       20.26     22.11 o
   4  -7   8      187.25      200.37     24.62 o
   5  -7   8      251.99      216.90     28.38 o
  -8  -6   8      801.31      856.66     36.13 o
  -7  -6   8      661.96      632.08     33.41 o
  -6  -6   8       40.70       50.36     20.20 o
  -5  -6   8      509.34      463.22     26.30 o
  -4  -6   8     1008.73      913.31     28.82 o
  -3  -6   8     1747.85     1714.09     97.66 o
  -2  -6   8     1873.29     1825.27     50.05 o
  -1  -6   8        1.18       -4.56      7.87 o
   0  -6   8     1449.14     1411.26     36.96 o
   1  -6   8      562.53      595.80     28.57 o
   2  -6   8       51.56       45.54     19.19 o
   3  -6   8      125.20      108.56     23.85 o
   4  -6   8       33.40       32.28     22.86 o
   5  -6   8        3.80       10.90     23.16 o
   6  -6   8      182.85      199.88     27.65 o
  -9  -5   8      715.51      734.07     38.74 o
  -8  -5   8      119.20      107.42     23.61 o
  -7  -5   8      171.28      159.93     23.92 o
  -6  -5   8      207.78      200.00     22.79 o
  -5  -5   8      771.71      721.32     29.21 o
  -4  -5   8     1206.40     1154.24     32.61 o
  -3  -5   8     2288.48     2299.84     41.08 o
  -2  -5   8      644.15      608.54     44.14 o
  -1  -5   8     2277.03     2319.52     44.90 o
   0  -5   8     2080.85     2201.33     41.04 o
   1  -5   8     2153.97     2204.60     41.69 o
   2  -5   8      608.13      631.10     13.30 o
   3  -5   8       25.92        1.48     19.56 o
   4  -5   8      751.91      756.71     31.62 o
   5  -5   8       56.90       80.21     23.53 o
   6  -5   8      159.26      153.48     25.88 o
   7  -5   8      559.25      574.24     33.01 o
  -9  -4   8      186.26      134.00     25.76 o
  -8  -4   8        0.29       11.08     20.86 o
  -7  -4   8       14.81       21.58     20.65 o
  -6  -4   8      590.12      582.63     28.00 o
  -5  -4   8      139.66      148.49     20.44 o
  -4  -4   8      948.00      905.78     30.99 o
  -3  -4   8      160.87      100.89     16.19 o
  -2  -4   8      195.20      202.11     10.92 o
  -1  -4   8     1963.67     1963.37     87.91 o
   0  -4   8     1882.34     1831.43     18.18 o
   1  -4   8      235.07      222.78     11.33 o
   2  -4   8      257.26      241.98     12.81 o
   3  -4   8      598.57      642.39     26.26 o
   4  -4   8     3835.81     4021.52    108.98 o
   5  -4   8     1811.94     1857.36     30.72 o
   6  -4   8      278.03      270.31     17.29 o
   7  -4   8       14.68        9.78     14.55 o
   8  -4   8      466.90      506.16     22.45 o
  -9  -3   8       37.04       55.09     24.78 o
  -8  -3   8        1.80        2.56     23.16 o
  -7  -3   8      486.75      451.90     28.28 o
  -6  -3   8      459.72      439.75     27.18 o
  -5  -3   8       48.05       42.46     19.01 o
  -4  -3   8      165.77      179.52     21.53 o
  -3  -3   8       23.84       38.31     15.32 o
  -2  -3   8     1022.46     1069.55     27.22 o
  -1  -3   8     2943.91     3042.11     65.26 o
   0  -3   8      546.93      532.06     17.86 o
   1  -3   8       49.73       47.06     11.79 o
   2  -3   8      590.18      594.48     13.48 o
   3  -3   8     1281.50     1303.90     42.71 o
   4  -3   8      311.82      305.86      9.95 o
   5  -3   8      252.15      219.86     14.43 o
   6  -3   8       43.70       39.75     13.46 o
   7  -3   8      586.58      647.27     50.69 o
   8  -3   8      428.06      503.39     47.17 o
   9  -3   8      689.92      783.21     37.92 o
  -9  -2   8      232.94      260.12     27.06 o
  -8  -2   8      114.79      120.10     23.80 o
  -7  -2   8      598.32      587.48     30.74 o
  -6  -2   8      110.03      122.12     18.77 o
  -5  -2   8     1118.87     1170.13     33.50 o
  -4  -2   8      326.74      310.01     22.59 o
  -3  -2   8      117.67      137.16     17.02 o
  -2  -2   8      180.63      182.40     17.03 o
  -1  -2   8       47.92       46.39      6.68 o
   0  -2   8      304.50      285.58     11.93 o
   1  -2   8       29.04       21.81      6.42 o
   2  -2   8      503.11      532.55     12.35 o
   3  -2   8      348.92      310.03      9.73 o
   4  -2   8       84.09       78.84     12.30 o
   5  -2   8      295.63      298.55     10.15 o
   6  -2   8     2009.59     2141.27     62.48 o
   7  -2   8      720.14      774.92     38.85 o
   8  -2   8        4.33        3.55     15.42 o
   9  -2   8       39.30       22.13     19.71 o
  -9  -1   8      437.88      496.68     32.13 o
  -8  -1   8        0.63        8.64     11.41 o
  -7  -1   8      198.10      210.81     23.68 o
  -6  -1   8      225.37      241.70     23.38 o
  -5  -1   8      819.37      819.06     29.62 o
  -4  -1   8      695.03      703.36     27.70 o
  -3  -1   8        0.30        8.99     16.76 o
  -2  -1   8      700.89      660.09     22.18 o
  -1  -1   8     1990.93     2048.36     15.33 o
   0  -1   8      437.44      387.75     18.38 o
   1  -1   8      260.03      255.76     13.54 o
   2  -1   8        1.46        4.56      6.34 o
   3  -1   8        3.11        4.80      6.98 o
   4  -1   8       19.98       12.25      7.15 o
   5  -1   8       17.10       22.77      8.08 o
   6  -1   8       63.69       50.09      8.17 o
   7  -1   8       24.37       19.62      7.93 o
   8  -1   8        4.13        6.73     14.08 o
   9  -1   8       58.00       52.13     23.99 o
  -9   0   8      234.54      264.46     27.75 o
  -8   0   8      209.89      196.81     15.48 o
  -7   0   8     3783.21     3872.60     84.53 o
  -6   0   8     2291.08     2133.80     43.64 o
  -5   0   8       25.61       15.33     18.98 o
  -4   0   8       77.48       58.90     18.80 o
  -3   0   8      418.63      376.03     21.68 o
  -2   0   8     1628.69     1663.24     32.36 o
  -1   0   8      335.56      240.02     17.33 o
   0   0   8       12.29       25.68     11.27 o
   1   0   8      350.97      366.26     16.81 o
   2   0   8      614.02      583.90     13.24 o
   3   0   8     2399.60     2491.39     23.63 o
   4   0   8      333.51      311.67     12.03 o
   5   0   8      159.28      159.56     10.49 o
   6   0   8      284.54      284.88     16.90 o
   7   0   8      232.19      222.97     10.89 o
   8   0   8      278.54      273.17     19.56 o
   9   0   8      258.62      305.89     28.68 o
  10   0   8      215.54      182.81     24.23 o
  -9   1   8      104.17      111.18     17.19 o
  -8   1   8      133.86      131.38     15.00 o
  -7   1   8      605.40      576.15     19.48 o
  -6   1   8     2102.09     2150.38     44.21 o
  -5   1   8      322.66      336.23     23.04 o
  -4   1   8     1169.59     1086.66     31.60 o
  -3   1   8     3294.34     3279.77     20.47 o
  -2   1   8     8213.77     8835.67     68.27 o
  -1   1   8     1042.13     1050.74     25.98 o
   0   1   8     1187.95     1197.17     26.97 o
   1   1   8     2430.68     2498.58     34.71 o
   2   1   8     6450.92     6629.50     53.03 o
   3   1   8     2123.96     2144.55     28.51 o
   4   1   8      290.74      281.27     11.03 o
   5   1   8     1245.65     1190.64     18.42 o
   6   1   8      582.23      616.56     15.56 o
   7   1   8      316.28      334.73     13.47 o
   8   1   8       28.99       33.70     11.38 o
   9   1   8       62.26       54.92     11.42 o
  10   1   8       19.99       13.01     20.23 o
  -9   2   8      326.24      369.00     42.07 o
  -8   2   8      400.79      357.34     20.15 o
  -7   2   8      261.09      225.23     15.70 o
  -6   2   8      688.09      676.77     27.43 o
  -5   2   8     1643.25     1709.35     37.89 o
  -4   2   8     1060.51     1102.95     30.33 o
  -3   2   8     2585.22     2600.93     40.99 o
  -2   2   8      572.63      554.04     22.21 o
  -1   2   8       11.29       14.10      3.87 o
   0   2   8     2016.92     1908.64     32.15 o
   1   2   8     6836.12     7353.10     58.52 o
   2   2   8     2584.77     2433.76     34.44 o
   3   2   8       66.84       34.87      7.87 o
   4   2   8      722.65      690.94     13.76 o
   5   2   8     1419.42     1418.08     18.99 o
   6   2   8     2682.19     2718.53     27.16 o
   7   2   8     1084.61     1065.73     22.43 o
   8   2   8        1.28       -9.73     14.80 o
   9   2   8      292.78      278.62     20.31 o
  10   2   8      221.89      157.44    130.67 o
  -8   3   8        7.55        7.91     13.76 o
  -7   3   8       17.60       16.64     13.03 o
  -6   3   8        7.18        5.39     12.24 o
  -5   3   8        8.86       15.91     16.65 o
  -4   3   8      287.10      313.35     20.34 o
  -3   3   8      176.81      182.51     18.88 o
  -2   3   8      111.15      123.58     16.14 o
  -1   3   8     1745.24     1842.70     33.35 o
   0   3   8     1346.77     1271.06     28.56 o
   1   3   8      998.24      958.13     22.87 o
   2   3   8      230.76      155.11     14.93 o
   3   3   8       39.39       44.74      7.34 o
   4   3   8     2480.59     2585.43     35.30 o
   5   3   8     2107.43     2061.78     21.08 o
   6   3   8     1625.91     1567.88     20.14 o
   7   3   8        0.43      -10.26     16.34 o
   8   3   8      157.91      159.77     18.90 o
   9   3   8      753.91      788.61     30.23 o
  10   3   8      915.38      909.91     33.65 o
  -8   4   8       57.93       56.69     20.47 o
  -7   4   8      299.69      308.99     54.13 o
  -6   4   8      797.89      793.12     21.48 o
  -5   4   8       51.71       55.84     12.88 o
  -4   4   8      130.66      147.94     18.38 o
  -3   4   8      390.41      384.04     21.02 o
  -2   4   8      224.07      211.05     19.36 o
  -1   4   8      929.13      915.01     25.92 o
   0   4   8      203.49      202.43     16.40 o
   1   4   8      109.46       67.54      6.56 o
   2   4   8       60.45       61.98     14.37 o
   3   4   8      473.71      387.02     19.27 o
   4   4   8     1009.99     1031.33     31.81 o
   5   4   8     2680.18     2749.52     21.63 o
   6   4   8      327.66      310.86     10.40 o
   7   4   8     1384.53     1377.00     34.57 o
   8   4   8      535.88      570.79     26.75 o
   9   4   8      362.05      346.93     24.05 o
  10   4   8       90.61       71.80     18.79 o
  -7   5   8       24.06       14.67     19.98 o
  -6   5   8        0.33        7.66     13.55 o
  -5   5   8       25.79       14.27     13.18 o
  -4   5   8      544.63      555.16     25.65 o
  -3   5   8      948.27      992.97     28.60 o
  -2   5   8      386.59      375.74     20.53 o
  -1   5   8       30.32       19.98     14.65 o
   0   5   8      626.75      636.31     22.34 o
   1   5   8     2763.96     2956.40     24.45 o
   2   5   8        0.78        8.59     14.25 o
   3   5   8      240.69      260.44     17.66 o
   4   5   8      212.95      190.80      5.58 o
   5   5   8       13.77       14.20     16.22 o
   6   5   8     1034.78     1012.31     31.76 o
   7   5   8      322.17      301.15     20.49 o
   8   5   8      642.90      649.38     29.64 o
   9   5   8       97.34       81.67     21.23 o
  10   5   8       14.17        7.47     17.78 o
  -7   6   8       58.78       30.22     21.89 o
  -6   6   8      481.37      460.82     31.66 o
  -5   6   8      730.35      763.05     31.88 o
  -4   6   8     2246.83     2268.90     30.54 o
  -3   6   8      126.92      138.16     13.76 o
  -2   6   8      356.15      329.44     20.11 o
  -1   6   8      499.25      468.12     21.96 o
   0   6   8      408.80      385.60     22.39 o
   1   6   8     1023.17      954.01     16.88 o
   2   6   8      264.55      283.96     11.77 o
   3   6   8       19.79       25.12     16.74 o
   4   6   8      647.48      679.31     27.19 o
   5   6   8      757.74      778.69     28.62 o
   6   6   8      322.91      296.15     21.40 o
   7   6   8      158.44      146.56     21.90 o
   8   6   8       30.21       38.20     18.86 o
   9   6   8      148.55      135.97     22.08 o
  10   6   8      168.83      184.70     25.11 o
  -6   7   8      371.50      342.31     27.84 o
  -5   7   8      597.03      529.14     31.08 o
  -4   7   8      725.68      767.02     33.99 o
  -3   7   8       31.09       25.05     12.16 o
  -2   7   8     3765.17     3769.41     36.87 o
  -1   7   8     3834.11     3823.24     48.95 o
   0   7   8      264.75      255.51     17.84 o
   1   7   8       76.81       89.81     11.51 o
   2   7   8      858.35      812.55     41.78 o
   3   7   8     1390.10     1384.68     33.26 o
   4   7   8      635.56      607.41     27.50 o
   5   7   8      231.77      212.02     19.83 o
   6   7   8      114.19       92.58     20.84 o
   7   7   8      117.98      119.90     21.56 o
   8   7   8      143.18      151.18     20.58 o
   9   7   8      741.89      857.39     35.73 o
  10   7   8      490.53      537.52     32.58 o
  -5   8   8      128.62      143.24     27.45 o
  -4   8   8       97.87       90.17     24.04 o
  -3   8   8      333.52      284.41     25.49 o
  -2   8   8      364.70      387.54     16.70 o
  -1   8   8      789.77      754.75     19.67 o
   0   8   8     1507.10     1429.38     23.47 o
   1   8   8     1105.87     1059.95     20.35 o
   2   8   8     3483.25     3402.25     33.35 o
   3   8   8     1895.51     1992.02     26.82 o
   4   8   8      997.38      992.95     30.74 o
   5   8   8       15.82       15.94     19.78 o
   6   8   8      908.65      913.97     31.95 o
   7   8   8      185.86      206.09     24.34 o
   8   8   8      348.48      380.55     29.11 o
   9   8   8      136.21      136.14     22.90 o
  10   8   8       43.05        9.56     23.23 o
  -5   9   8       17.28       31.49     25.28 o
  -4   9   8      356.92      348.16     28.65 o
  -3   9   8      615.95      566.06     29.65 o
  -2   9   8      273.02      255.50     23.25 o
  -1   9   8       88.34       82.97     12.79 o
   0   9   8        9.71       14.16      9.62 o
   1   9   8     2528.36     2450.66     50.69 o
   2   9   8     1745.40     1711.87     26.10 o
   3   9   8      282.83      282.60     38.57 o
   4   9   8        9.49       15.70     16.64 o
   5   9   8      105.65      124.13     21.96 o
   6   9   8     1564.80     1579.95     41.24 o
   7   9   8     1550.89     1641.70     43.21 o
   8   9   8      216.36      229.50     26.10 o
   9   9   8       21.52       38.50     21.07 o
  -4  10   8       19.56       -0.30     22.61 o
  -3  10   8        0.95       15.00     22.27 o
  -2  10   8        2.14       -1.53     23.17 o
  -1  10   8        4.62        5.80     19.10 o
   0  10   8      316.66      320.25     24.00 o
   1  10   8      419.84      417.35     15.72 o
   2  10   8      156.36      168.45     10.87 o
   3  10   8       27.26       21.35      9.27 o
   4  10   8      359.15      338.24     16.46 o
   5  10   8     1046.08     1020.18     34.85 o
   6  10   8     1547.08     1545.01     42.37 o
   7  10   8      330.20      324.24     28.56 o
   8  10   8       12.33      -14.14     23.20 o
   9  10   8      654.63      627.11     34.06 o
  -2  11   8      927.97      910.13     37.16 o
  -1  11   8      348.01      321.93     25.53 o
   0  11   8      150.38      112.57     20.52 o
   1  11   8       11.09       16.09     12.13 o
   2  11   8      184.81      205.17     11.92 o
   3  11   8      286.50      277.09     16.02 o
   4  11   8       15.30       10.71     12.52 o
   5  11   8        2.02        5.98     13.20 o
   6  11   8        2.21       -3.93     18.91 o
   7  11   8        1.09      -12.59     18.74 o
   8  11   8       76.24       52.12     22.61 o
   0  12   8       39.12       38.35     20.22 o
   1  12   8      275.18      257.29     27.65 o
   2  12   8       99.51       78.58     20.08 o
   3  12   8       84.35      100.12     20.19 o
   4  12   8        3.36       -1.76     12.83 o
   5  12   8        4.38        9.19     14.22 o
   6  12   8      150.94      151.76     16.14 o
   7  12   8      132.79      134.22     24.52 o
  -5  -9   9        2.92       14.04     13.47 o
  -4  -9   9        0.15       -1.38     12.91 o
  -3  -9   9      158.08      141.87     15.57 o
  -2  -9   9       15.30       22.18     13.71 o
  -1  -9   9        6.00       23.07     13.22 o
   0  -9   9      525.28      544.57     31.18 o
   1  -9   9      755.64      775.67     37.49 o
   2  -9   9       48.06       36.27     25.53 o
  -6  -8   9      153.70      152.59     21.96 o
  -5  -8   9        4.64        1.24     12.38 o
  -4  -8   9        4.72        3.74     11.67 o
  -3  -8   9      472.30      498.09     19.83 o
  -2  -8   9      101.38      119.84     17.65 o
  -1  -8   9      150.04      139.29     15.21 o
   0  -8   9        7.54        4.72     21.50 o
   1  -8   9       15.73       -4.49     20.33 o
   2  -8   9      228.20      180.77     27.57 o
   3  -8   9      111.37      163.71     28.18 o
   4  -8   9      306.45      331.30     31.91 o
  -7  -7   9       78.19       58.36     23.00 o
  -6  -7   9       69.31       46.66     18.20 o
  -5  -7   9      706.06      629.91     29.18 o
  -4  -7   9      647.30      630.86     69.87 o
  -3  -7   9       89.13      111.63     18.62 o
  -2  -7   9        0.09        4.69      8.70 o
  -1  -7   9        0.26       -0.47      7.99 o
   0  -7   9      723.17      761.64     34.02 o
   1  -7   9     1123.18     1204.07     39.07 o
   2  -7   9       13.99       18.87     19.52 o
   3  -7   9      108.44       94.65     25.71 o
   4  -7   9        0.01       17.11     23.29 o
   5  -7   9      114.63      110.19     25.92 o
  -8  -6   9       54.79       64.78     25.42 o
  -7  -6   9      203.23      172.71     22.52 o
  -6  -6   9      403.42      423.49     28.29 o
  -5  -6   9      670.21      575.03     28.09 o
  -4  -6   9     1120.16     1004.57     32.46 o
  -3  -6   9      335.36      326.46     29.56 o
  -2  -6   9        0.83        6.40      9.70 o
  -1  -6   9     1112.45     1173.90     22.28 o
   0  -6   9     1852.84     1941.38     50.54 o
   1  -6   9      525.32      529.48     29.05 o
   2  -6   9        5.99        8.92     20.09 o
   3  -6   9       96.56      114.35     22.59 o
   4  -6   9      461.57      468.93     30.65 o
   5  -6   9      539.39      546.26     32.89 o
   6  -6   9        2.13        3.90     19.93 o
  -8  -5   9      130.22      129.43     23.18 o
  -7  -5   9      450.97      460.79     29.96 o
  -6  -5   9     1400.38     1325.31     39.38 o
  -5  -5   9      480.11      423.09     26.54 o
  -4  -5   9       18.77       11.99     16.87 o
  -3  -5   9      388.04      423.06     40.90 o
  -2  -5   9      904.72      929.12     69.64 o
  -1  -5   9     1256.69     1222.47     72.56 o
   0  -5   9     1635.95     1644.72     36.16 o
   1  -5   9       56.60       32.64      9.36 o
   2  -5   9      892.69      949.40     32.67 o
   3  -5   9      597.96      599.15     29.01 o
   4  -5   9      958.48      984.66     36.15 o
   5  -5   9      247.31      246.91     27.38 o
   6  -5   9       13.01       34.28     24.62 o
   7  -5   9      147.68      113.65     24.10 o
  -8  -4   9      182.22      130.94     25.86 o
  -7  -4   9       34.47       41.16     18.93 o
  -6  -4   9      492.53      518.83     29.47 o
  -5  -4   9      213.60      186.27     21.64 o
  -4  -4   9      369.74      296.55     21.58 o
  -3  -4   9     1170.76     1123.94     32.13 o
  -2  -4   9       42.53       57.27     11.44 o
  -1  -4   9     1520.79     1523.21     20.16 o
   0  -4   9      422.50      433.88     14.12 o
   1  -4   9      746.61      748.83     16.92 o
   2  -4   9     1457.10     1455.97     39.75 o
   3  -4   9     2313.11     2295.50     44.52 o
   4  -4   9      900.48      862.46     26.54 o
   5  -4   9       85.41       81.11     14.59 o
   6  -4   9       29.63       34.01     14.44 o
   7  -4   9      702.66      782.60     25.18 o
   8  -4   9      752.18      776.24     40.91 o
  -9  -3   9       90.22       87.02     21.51 o
  -8  -3   9        2.16       -0.61     20.82 o
  -7  -3   9        5.10        0.78     20.79 o
  -6  -3   9       93.40       54.02     21.40 o
  -5  -3   9      292.67      226.21     22.18 o
  -4  -3   9     2587.34     2599.26     45.60 o
  -3  -3   9      451.27      438.28     24.68 o
  -2  -3   9      295.71      313.99     11.18 o
  -1  -3   9      110.56      117.87     10.86 o
   0  -3   9      487.67      423.17     18.76 o
   1  -3   9     1108.78     1096.46     61.67 o
   2  -3   9     1368.39     1446.20     22.49 o
   3  -3   9     1271.94     1328.06     23.48 o
   4  -3   9       34.02       28.74      7.51 o
   5  -3   9     1954.51     2029.89     76.54 o
   6  -3   9     1622.16     1663.57     39.18 o
   7  -3   9      498.71      543.55     39.14 o
   8  -3   9       62.62       61.20     15.79 o
  -9  -2   9      270.56      324.43     30.01 o
  -8  -2   9       78.07       81.99     21.78 o
  -7  -2   9      592.86      559.47     29.62 o
  -6  -2   9      439.38      514.97     28.71 o
  -5  -2   9       12.20       27.92     17.72 o
  -4  -2   9      215.67      175.28     19.66 o
  -3  -2   9      233.11      265.75     20.21 o
  -2  -2   9      812.02      771.54     26.97 o
  -1  -2   9      696.59      741.63     19.57 o
   0  -2   9      348.49      328.09     17.84 o
   1  -2   9      301.31      309.81     10.82 o
   2  -2   9       25.16       28.93      7.59 o
   3  -2   9       88.70       89.83      8.35 o
   4  -2   9       37.92       34.89      8.24 o
   5  -2   9     2124.72     2192.06     29.52 o
   6  -2   9      528.94      502.78     42.81 o
   7  -2   9       37.19       32.30     13.07 o
   8  -2   9       10.79       22.72     17.81 o
   9  -2   9      413.79      465.69     31.12 o
  -9  -1   9       20.77       13.20     18.99 o
  -8  -1   9      251.57      213.07     15.85 o
  -7  -1   9      817.69      843.95     34.03 o
  -6  -1   9      598.76      611.82     27.79 o
  -5  -1   9        0.38        0.48     16.61 o
  -4  -1   9     1360.74     1253.34     35.62 o
  -3  -1   9      474.48      478.00     24.12 o
  -2  -1   9      511.08      465.71     22.60 o
  -1  -1   9     1733.26     1820.96     34.75 o
   0  -1   9       20.27       21.16      6.24 o
   1  -1   9      561.65      599.89     34.47 o
   2  -1   9        6.30       16.41      7.28 o
   3  -1   9       26.36       29.68      7.75 o
   4  -1   9      428.95      411.16     11.60 o
   5  -1   9       25.56       24.67      8.16 o
   6  -1   9       78.00       83.01      9.05 o
   7  -1   9      134.01      142.43     14.62 o
   8  -1   9      143.61      165.75     19.02 o
   9  -1   9       96.20       88.65     22.74 o
  -9   0   9      225.58      223.78     24.37 o
  -8   0   9      721.98      774.87     31.54 o
  -7   0   9      515.03      513.36     28.12 o
  -6   0   9      498.95      484.92     26.92 o
  -5   0   9       15.23        9.00     17.95 o
  -4   0   9     1830.50     1885.03     40.85 o
  -3   0   9     1436.04     1238.70     31.41 o
  -2   0   9       61.47       35.46     16.62 o
  -1   0   9       49.28       55.10     13.67 o
   0   0   9     1377.63     1334.49     29.28 o
   1   0   9     3549.45     3600.59     43.34 o
   2   0   9     1872.53     1965.04     22.82 o
   3   0   9      164.20      179.43     11.03 o
   4   0   9       34.48       36.09      9.47 o
   5   0   9      108.88      101.83     10.72 o
   6   0   9      949.24      911.67     22.83 o
   7   0   9      309.83      333.72     15.81 o
   8   0   9        1.46        8.27     12.40 o
   9   0   9       38.50       66.40     24.59 o
  10   0   9      105.51      105.31     25.56 o
  -8   1   9      244.38      266.20     16.42 o
  -7   1   9       33.60       36.27     13.80 o
  -6   1   9      423.12      418.88     25.12 o
  -5   1   9     1716.46     1768.10     38.86 o
  -4   1   9      746.37      738.97     29.89 o
  -3   1   9     1345.39     1330.65     33.21 o
  -2   1   9      741.33      674.10      9.05 o
  -1   1   9      586.66      478.56     21.69 o
   0   1   9     2494.24     2353.46     37.55 o
   1   1   9     4598.49     4798.83     49.89 o
   2   1   9     1296.55     1335.94     28.37 o
   3   1   9      375.30      358.04     13.43 o
   4   1   9     1184.12     1169.38     18.47 o
   5   1   9     1687.02     1693.74     68.97 o
   6   1   9      242.57      242.21     17.31 o
   7   1   9       98.19       61.78     10.71 o
   8   1   9      317.18      288.40     12.52 o
   9   1   9      284.65      294.34     27.69 o
  10   1   9      225.84      213.03     27.16 o
  -8   2   9       13.33        7.92     13.96 o
  -7   2   9       73.99       72.83     15.93 o
  -6   2   9     1346.64     1328.76     37.88 o
  -5   2   9      645.72      616.54     26.68 o
  -4   2   9      256.14      267.12     22.18 o
  -3   2   9       67.64       65.29     16.14 o
  -2   2   9     1279.74     1417.93     32.31 o
  -1   2   9     1523.17     1511.26     32.25 o
   0   2   9      831.24      847.47     25.91 o
   1   2   9      455.99      439.05     19.50 o
   2   2   9       18.11       26.24     11.95 o
   3   2   9     1561.68     1544.65     19.57 o
   4   2   9     3761.82     3863.48     34.99 o
   5   2   9      934.39      919.57     22.43 o
   6   2   9      476.89      447.61     13.76 o
   7   2   9      217.05      201.82     12.11 o
   8   2   9     1084.92     1013.70     29.87 o
   9   2   9      622.40      669.17     26.84 o
  10   2   9      382.80      388.79     31.20 o
  -8   3   9      160.22      170.52     15.59 o
  -7   3   9       21.47       20.98     13.71 o
  -6   3   9       38.95       40.29     13.40 o
  -5   3   9       30.60       10.59     17.74 o
  -4   3   9      192.19      171.00     20.56 o
  -3   3   9      174.03      168.89     20.70 o
  -2   3   9      934.67      949.08     28.79 o
  -1   3   9     2380.56     2520.92     40.28 o
   0   3   9       41.88       45.39     14.46 o
   1   3   9      247.65      232.36     12.75 o
   2   3   9     1474.26     1449.28     30.45 o
   3   3   9      771.14      710.82     22.76 o
   4   3   9      600.78      565.04     13.05 o
   5   3   9      358.33      341.34     17.08 o
   6   3   9      466.11      435.61     34.35 o
   7   3   9     2035.31     2043.45     25.05 o
   8   3   9     1304.70     1327.21     35.37 o
   9   3   9      154.28      162.85     19.99 o
  10   3   9        0.37       -6.11     15.06 o
  -8   4   9       45.03       62.51     24.30 o
  -7   4   9        8.89        2.41     14.15 o
  -6   4   9      326.90      313.00     25.04 o
  -5   4   9      801.50      869.98     31.13 o
  -4   4   9        0.50       -0.29     15.70 o
  -3   4   9      120.97      126.51     19.38 o
  -2   4   9      601.04      601.63     24.71 o
  -1   4   9       37.40       49.80     18.11 o
   0   4   9     1957.46     1949.15     36.47 o
   1   4   9      529.10      518.12     10.04 o
   2   4   9      924.77      828.47     24.86 o
   3   4   9      456.89      387.07     20.32 o
   4   4   9       51.08       44.70      7.04 o
   5   4   9       25.32       21.96      7.09 o
   6   4   9     1021.89      935.92     15.92 o
   7   4   9     1858.40     1751.73     38.45 o
   8   4   9      317.82      291.07     22.28 o
   9   4   9        2.05      -10.17     18.49 o
  10   4   9      173.75      182.94     21.55 o
  -7   5   9       35.34       28.80     23.85 o
  -6   5   9     1748.38     1705.69     39.42 o
  -5   5   9      628.80      684.49     20.84 o
  -4   5   9       37.73       19.34     15.01 o
  -3   5   9       61.97       48.70     17.83 o
  -2   5   9       16.58       -0.08     16.36 o
  -1   5   9     1468.39     1498.85     33.98 o
   0   5   9      899.35      912.87     28.27 o
   1   5   9       24.69       28.92      7.66 o
   2   5   9      591.00      561.20     12.62 o
   3   5   9      114.68      102.09     18.92 o
   4   5   9      721.73      731.43     11.24 o
   5   5   9      163.13      150.24      6.37 o
   6   5   9      444.13      397.80     23.73 o
   7   5   9      130.76       88.16     19.92 o
   8   5   9        6.67       -4.26     18.77 o
   9   5   9       34.87       28.76     20.60 o
  10   5   9      117.38      129.75     20.62 o
  -7   6   9      286.97      282.85     31.83 o
  -6   6   9     1344.75     1384.53     44.59 o
  -5   6   9      416.58      408.89     18.07 o
  -4   6   9       79.61       75.81     15.65 o
  -3   6   9      374.73      357.73     21.54 o
  -2   6   9      858.29      834.85     27.82 o
  -1   6   9     4260.56     4365.95     54.37 o
   0   6   9       25.66       20.27     17.60 o
   1   6   9      382.53      328.09     11.81 o
   2   6   9       41.33       22.35      8.79 o
   3   6   9      658.15      657.36     26.96 o
   4   6   9     1124.14     1061.46     30.09 o
   5   6   9       66.56       59.94     19.30 o
   6   6   9      100.19      101.42     20.20 o
   7   6   9      654.66      611.79     27.84 o
   8   6   9      242.05      237.17     21.99 o
   9   6   9      136.92      134.29     22.57 o
  10   6   9       16.04       29.59     20.19 o
  -6   7   9      528.50      584.58     36.17 o
  -5   7   9       18.09       20.78     24.23 o
  -4   7   9      976.14     1007.33     29.91 o
  -3   7   9     1383.91     1481.71     26.87 o
  -2   7   9      744.51      815.84     27.86 o
  -1   7   9       23.28       10.76     15.81 o
   0   7   9       38.12       30.21     16.71 o
   1   7   9     1160.24     1215.08     20.06 o
   2   7   9     5226.79     5467.59    166.54 o
   3   7   9      355.27      349.72     23.77 o
   4   7   9      263.24      223.03     21.38 o
   5   7   9     1255.94     1233.66     35.17 o
   6   7   9     1794.64     1792.71     42.83 o
   7   7   9      302.61      343.08     24.27 o
   8   7   9        1.06        7.83     17.72 o
   9   7   9       21.24       35.45     22.98 o
  10   7   9       17.75       24.68     20.17 o
  -5   8   9      207.57      223.35     30.15 o
  -4   8   9      362.18      317.27     28.86 o
  -3   8   9      285.94      325.50     26.14 o
  -2   8   9       47.43       62.13     13.69 o
  -1   8   9      492.75      455.63     23.22 o
   0   8   9      295.61      297.86     21.33 o
   1   8   9      389.78      401.37     15.42 o
   2   8   9      857.18      838.37     18.90 o
   3   8   9     2076.37     2050.79     27.20 o
   4   8   9       27.50       21.60     16.56 o
   5   8   9      842.55      907.29     33.00 o
   6   8   9     1380.56     1401.55     38.20 o
   7   8   9      373.70      379.15     25.98 o
   8   8   9       89.09       84.61     20.48 o
   9   8   9      755.20      788.22     36.00 o
  10   8   9       92.84       95.10     21.28 o
  -4   9   9      111.25      115.38     27.70 o
  -3   9   9       20.00        9.71     22.84 o
  -2   9   9        0.10       20.48     22.85 o
  -1   9   9      409.73      397.46     17.14 o
   0   9   9      815.11      799.93     20.77 o
   1   9   9      643.01      660.15     31.93 o
   2   9   9       24.18       20.30     10.53 o
   3   9   9      220.47      208.43     13.86 o
   4   9   9      978.41      949.00     32.29 o
   5   9   9     1177.71     1197.43     36.72 o
   6   9   9      848.85      945.38     35.18 o
   7   9   9       40.43       40.00     21.52 o
   8   9   9      171.67      153.42     24.77 o
   9   9   9      465.68      501.81     32.96 o
  -3  10   9      103.66      126.14     27.65 o
  -2  10   9      354.97      362.66     27.76 o
  -1  10   9      144.52      165.57     23.31 o
   0  10   9       27.95       34.44     13.55 o
   1  10   9      176.61      161.33     11.33 o
   2  10   9      335.92      326.68     20.98 o
   3  10   9      307.15      325.58     16.08 o
   4  10   9      268.22      247.72     15.13 o
   5  10   9      572.83      570.36     30.60 o
   6  10   9        2.90       -6.89     20.80 o
   7  10   9      488.39      489.61     29.44 o
   8  10   9      475.71      497.71     33.25 o
  -2  11   9       76.63      123.22     25.28 o
  -1  11   9       53.21       66.54     21.70 o
   0  11   9      128.26      123.89     22.06 o
   1  11   9      629.07      556.07     19.44 o
   2  11   9      212.56      224.94     13.08 o
   3  11   9        1.35       13.34     12.37 o
   4  11   9      123.17       74.65     14.58 o
   5  11   9       69.21       68.77     13.47 o
   6  11   9      215.90      236.23     26.21 o
   7  11   9      272.26      245.36     27.60 o
   8  11   9       53.17       39.15     20.29 o
   0  12   9      757.22      741.98     32.78 o
   1  12   9       32.79       36.33     24.23 o
   2  12   9       94.64       58.93     16.99 o
   3  12   9       41.90       24.79     15.89 o
   4  12   9       48.90       41.76     13.93 o
   5  12   9      267.17      236.94     17.18 o
   6  12   9      313.67      301.55     17.65 o
  -3  -9  10      488.42      458.78     31.78 o
  -2  -9  10       68.71       96.99     23.69 o
  -1  -9  10       52.41       63.19     24.40 o
   0  -9  10        5.21       15.99     19.21 o
  -5  -8  10      419.79      398.98     27.42 o
  -4  -8  10      132.46       88.60     18.06 o
  -3  -8  10       99.25      121.49     24.89 o
  -2  -8  10       28.38       23.98     18.80 o
  -1  -8  10       10.14        8.52     19.12 o
   0  -8  10      303.17      300.09     25.41 o
   1  -8  10      555.84      631.21     34.03 o
   2  -8  10      546.96      586.02     35.68 o
   3  -8  10        0.49       -1.56     26.36 o
  -6  -7  10      612.48      520.14     30.07 o
  -5  -7  10      772.24      720.06     32.21 o
  -4  -7  10      155.66      134.47     18.46 o
  -3  -7  10        0.03        4.37     15.72 o
  -2  -7  10      950.42      920.92     37.99 o
  -1  -7  10      985.28     1027.86     33.30 o
   0  -7  10       44.13       49.98     20.99 o
   1  -7  10       54.37       64.85     24.32 o
   2  -7  10        1.80        1.08     19.36 o
   3  -7  10      446.99      457.89     33.54 o
   4  -7  10     1000.08     1105.12     41.79 o
  -7  -6  10      708.04      721.80     35.89 o
  -6  -6  10      854.64      823.50     33.41 o
  -5  -6  10       25.34       26.37     20.07 o
  -4  -6  10        0.46        4.45     15.29 o
  -3  -6  10      427.06      412.01     23.42 o
  -2  -6  10     2222.13     2296.03    100.93 o
  -1  -6  10      955.71      989.23     21.52 o
   0  -6  10       38.23       26.56     10.14 o
   1  -6  10       56.07       40.72     22.81 o
   2  -6  10      417.14      388.69     29.15 o
   3  -6  10      468.63      478.01     33.02 o
   4  -6  10      133.14      137.68     25.17 o
   5  -6  10        0.38        5.79     20.54 o
  -8  -5  10      323.61      315.37     30.20 o
  -7  -5  10       50.78       52.29     23.75 o
  -6  -5  10       31.12       30.43     22.15 o
  -5  -5  10        6.56       -1.70     20.27 o
  -4  -5  10        0.88        7.55     18.90 o
  -3  -5  10     2046.68     2105.86    140.33 o
  -2  -5  10     1286.48     1334.02     66.09 o
  -1  -5  10      117.28      105.11     10.26 o
   0  -5  10      218.28      211.78     28.04 o
   1  -5  10      432.06      407.63     55.53 o
   2  -5  10      789.15      774.98     30.62 o
   3  -5  10      904.23      994.65     37.36 o
   4  -5  10        7.78        1.79     20.46 o
   5  -5  10      499.33      504.05     30.30 o
   6  -5  10      430.72      482.05     32.52 o
  -8  -4  10       10.99       17.91     22.87 o
  -7  -4  10        0.34       -7.97     20.38 o
  -6  -4  10      185.93      174.64     23.50 o
  -5  -4  10      102.66       76.51     21.27 o
  -4  -4  10      173.24      145.80     19.00 o
  -3  -4  10      928.19      843.59     29.55 o
  -2  -4  10      639.99      642.42     49.69 o
  -1  -4  10      179.22      172.06     10.52 o
   0  -4  10     2576.99     2617.31     30.60 o
   1  -4  10     1213.28     1243.37     21.49 o
   2  -4  10      800.38      769.54     19.13 o
   3  -4  10      250.99      246.90     24.09 o
   4  -4  10      173.97      168.03     15.65 o
   5  -4  10      455.75      467.70     19.36 o
   6  -4  10      601.76      679.82     34.32 o
   7  -4  10      229.90      251.49     20.14 o
  -8  -3  10      563.18      571.89     31.12 o
  -7  -3  10      639.77      661.96     31.67 o
  -6  -3  10      899.72      901.43     35.00 o
  -5  -3  10       49.85       48.04     18.22 o
  -4  -3  10        2.56        7.23     15.90 o
  -3  -3  10       90.56       70.72     18.76 o
  -2  -3  10      303.76      341.55     15.02 o
  -1  -3  10     1636.24     1719.67     20.01 o
   0  -3  10      341.90      314.27     18.57 o
   1  -3  10        0.27        3.99      9.97 o
   2  -3  10       26.49       19.83      7.79 o
   3  -3  10      644.06      598.90     22.35 o
   4  -3  10     1712.58     1788.82     54.45 o
   5  -3  10     1227.07     1294.60     26.26 o
   6  -3  10      653.83      668.20     22.08 o
   7  -3  10       27.49       22.26     15.40 o
   8  -3  10      614.63      626.29     23.81 o
  -8  -2  10      483.84      501.71     30.00 o
  -7  -2  10      300.87      332.55     28.54 o
  -6  -2  10      247.73      277.56     26.16 o
  -5  -2  10        4.84        0.00     17.95 o
  -4  -2  10     1669.39     1631.36     39.23 o
  -3  -2  10     2861.87     2957.42     49.32 o
  -2  -2  10      111.51      133.37      9.00 o
  -1  -2  10      221.43      274.37      9.14 o
   0  -2  10       10.53       11.18     14.81 o
   1  -2  10     1061.54     1090.34     26.98 o
   2  -2  10      519.54      517.78     12.33 o
   3  -2  10      909.19      880.49     27.48 o
   4  -2  10      175.06      161.83      9.62 o
   5  -2  10       31.07       27.46      8.07 o
   6  -2  10      126.83      123.80     15.13 o
   7  -2  10        1.67        7.81     14.94 o
   8  -2  10      368.44      408.12     57.53 o
  -8  -1  10      711.39      824.18     37.13 o
  -7  -1  10       23.38       32.24     24.07 o
  -6  -1  10      237.30      233.31     22.92 o
  -5  -1  10       95.42       95.20     18.48 o
  -4  -1  10     1073.50     1099.67     33.65 o
  -3  -1  10     1669.99     1682.25     39.23 o
  -2  -1  10      341.02      300.51     22.39 o
  -1  -1  10      900.01      854.39     17.95 o
   0  -1  10     1765.17     1828.27     59.43 o
   1  -1  10      118.75      110.04      8.81 o
   2  -1  10      280.08      285.03     10.15 o
   3  -1  10      279.20      294.95     10.67 o
   4  -1  10       12.88       11.90      8.47 o
   5  -1  10      583.24      563.51     13.41 o
   6  -1  10      839.21      808.69     25.28 o
   7  -1  10      709.83      710.36     43.67 o
   8  -1  10       34.14       13.63     13.84 o
   9  -1  10        1.86        5.82     14.74 o
  -8   0  10      302.68      296.09     17.82 o
  -7   0  10       13.18       -5.13     21.02 o
  -6   0  10      107.30      119.56     22.17 o
  -5   0  10      711.47      776.79     32.10 o
  -4   0  10      493.48      499.88     26.40 o
  -3   0  10       49.18       39.88     18.78 o
  -2   0  10       40.32       58.23     19.43 o
  -1   0  10     1511.49     1598.01     51.40 o
   0   0  10     3009.80     2868.92     42.21 o
   1   0  10      528.37      488.81     20.40 o
   2   0  10      225.78      248.57     17.58 o
   3   0  10      493.10      466.75     14.87 o
   4   0  10     1658.93     1619.11     32.29 o
   5   0  10     2630.32     2788.64     27.31 o
   6   0  10       42.64       29.09      8.70 o
   7   0  10      134.28      115.41      9.84 o
   8   0  10       30.60       32.19     22.75 o
   9   0  10      280.89      321.23     30.68 o
  -8   1  10      207.28      165.49     43.95 o
  -7   1  10      679.60      693.18     33.93 o
  -6   1  10      488.46      514.84     27.70 o
  -5   1  10      933.35      933.49     32.62 o
  -4   1  10      252.34      229.14     20.10 o
  -3   1  10      129.88      123.86     21.15 o
  -2   1  10     2065.27     2046.57     39.65 o
  -1   1  10     1246.94     1347.92     32.93 o
   0   1  10      688.31      657.63     25.45 o
   1   1  10        0.35        1.57     14.27 o
   2   1  10      314.74      251.67     14.16 o
   3   1  10      480.57      441.90     13.99 o
   4   1  10     2174.23     2288.46     25.72 o
   5   1  10      466.76      458.14     14.68 o
   6   1  10      227.88      233.10     12.60 o
   7   1  10      117.27      105.62     11.57 o
   8   1  10      613.28      611.42     17.59 o
   9   1  10      501.70      540.34     33.75 o
  10   1  10       84.99      103.76     28.94 o
  -8   2  10      207.99      232.37     27.04 o
  -7   2  10       58.84       67.04     15.49 o
  -6   2  10        0.12       -4.94     21.23 o
  -5   2  10       17.56        9.90     19.68 o
  -4   2  10        0.80       -7.56     16.83 o
  -3   2  10     1066.96      993.52     31.19 o
  -2   2  10      295.33      312.54     23.18 o
  -1   2  10      456.73      430.28     22.99 o
   0   2  10      411.61      432.28     23.34 o
   1   2  10       71.50       80.17     15.51 o
   2   2  10     4479.89     4798.28     53.70 o
   3   2  10     2779.24     2898.16     33.09 o
   4   2  10       43.31       48.39     11.00 o
   5   2  10      682.04      669.31     16.18 o
   6   2  10      538.77      543.58     15.33 o
   7   2  10     1003.46     1034.49     28.21 o
   8   2  10      513.34      484.72     16.05 o
   9   2  10      304.11      311.64     22.10 o
  10   2  10       87.87       96.78     26.29 o
  -8   3  10      103.16       97.02     16.12 o
  -7   3  10       52.42       42.29     15.52 o
  -6   3  10      305.66      309.04     24.98 o
  -5   3  10     1318.46     1328.43     37.86 o
  -4   3  10      415.38      410.73     23.58 o
  -3   3  10       33.34       20.01     18.37 o
  -2   3  10        0.09        4.46     16.38 o
  -1   3  10        0.82       -7.25     17.95 o
   0   3  10      591.06      621.97     26.70 o
   1   3  10     1112.38     1142.69     30.33 o
   2   3  10     1383.04     1384.39     32.59 o
   3   3  10      173.01      170.75     17.47 o
   4   3  10        2.10       -2.85      7.77 o
   5   3  10      740.15      705.64     33.52 o
   6   3  10      433.18      412.13     13.09 o
   7   3  10      403.15      389.67     13.58 o
   8   3  10        0.51       13.72     17.81 o
   9   3  10        6.76       -0.38     16.14 o
  10   3  10      541.98      473.85     26.95 o
  -7   4  10      291.82      343.36     47.99 o
  -6   4  10     1087.90     1023.59    122.10 o
  -5   4  10      167.04      173.35     22.16 o
  -4   4  10       41.82       37.56     18.64 o
  -3   4  10      788.21      777.39     28.78 o
  -2   4  10     1137.65     1158.94     32.09 o
  -1   4  10      277.70      292.73     20.67 o
   0   4  10      147.68      137.85     17.69 o
   1   4  10        0.35        1.34      4.41 o
   2   4  10        2.15        0.58      5.47 o
   3   4  10       75.58       58.82     17.77 o
   4   4  10      398.43      420.10     11.70 o
   5   4  10      865.36      865.42     15.31 o
   6   4  10      832.61      771.20     15.16 o
   7   4  10        0.89        5.50     17.57 o
   8   4  10      176.39      183.73     21.83 o
   9   4  10      252.80      315.24     23.63 o
  10   4  10      369.30      367.72     26.45 o
  -7   5  10      312.51      350.90     31.26 o
  -6   5  10      125.73      147.49     16.62 o
  -5   5  10      221.40      236.51     16.54 o
  -4   5  10        5.54       -1.63     17.80 o
  -3   5  10     1381.65     1363.48     35.21 o
  -2   5  10     1292.12     1249.91     34.40 o
  -1   5  10      772.52      793.18     29.33 o
   0   5  10      117.44      106.49     19.73 o
   1   5  10     1023.07     1001.29     15.12 o
   2   5  10     1350.79     1385.56     27.61 o
   3   5  10      543.96      553.78     25.09 o
   4   5  10      540.10      512.01     11.26 o
   5   5  10       88.93       59.01     19.46 o
   6   5  10        7.65       12.99     15.79 o
   7   5  10      527.42      525.48     26.37 o
   8   5  10      154.87      146.93     19.91 o
   9   5  10      141.18      130.62     21.85 o
  10   5  10        0.25       -6.50     16.32 o
  -6   6  10        0.75        0.35     22.95 o
  -5   6  10      184.76      189.44     16.70 o
  -4   6  10      545.99      596.76     20.40 o
  -3   6  10     2090.07     2081.95     41.63 o
  -2   6  10     1148.90     1139.34     33.13 o
  -1   6  10       40.92       47.57     19.14 o
   0   6  10     1401.23     1341.01     34.05 o
   1   6  10      258.31      236.58     21.68 o
   2   6  10     2491.95     2632.96     95.86 o
   3   6  10      616.19      632.49     26.91 o
   4   6  10      602.63      573.51     26.73 o
   5   6  10     1060.33      978.01     31.92 o
   6   6  10     1551.54     1577.91     38.49 o
   7   6  10      985.86      930.69     33.24 o
   8   6  10       63.34       56.36     19.47 o
   9   6  10       79.72       69.01     20.76 o
  10   6  10      169.00      129.45     21.13 o
  -6   7  10        0.31      -13.06     27.80 o
  -5   7  10      127.43      107.57     26.60 o
  -4   7  10      626.88      621.48     22.24 o
  -3   7  10      356.99      361.85     17.58 o
  -2   7  10       11.77       11.09     16.38 o
  -1   7  10     1029.72      979.60     31.07 o
   0   7  10     1237.35     1241.91     34.53 o
   1   7  10      401.38      400.14     13.70 o
   2   7  10       98.30       69.13     10.09 o
   3   7  10        2.90        1.62      8.91 o
   4   7  10      247.17      247.17     20.55 o
   5   7  10     2696.07     2793.59     50.06 o
   6   7  10      570.46      673.96     29.81 o
   7   7  10       37.47       14.30     17.70 o
   8   7  10       84.24       85.13     21.44 o
   9   7  10      503.76      483.78     30.52 o
  10   7  10      477.91      442.12     31.24 o
  -5   8  10       44.85       22.57     24.90 o
  -4   8  10       78.01       96.07     27.11 o
  -3   8  10       68.88       65.46     14.28 o
  -2   8  10      150.88      144.14     15.69 o
  -1   8  10      538.25      450.77     24.62 o
   0   8  10      681.24      687.10     28.19 o
   1   8  10      861.92      839.74     32.19 o
   2   8  10        3.61       10.42      9.32 o
   3   8  10      285.99      267.61     13.30 o
   4   8  10      646.13      671.39     27.83 o
   5   8  10      281.89      262.93     24.72 o
   6   8  10       66.15       81.33     20.15 o
   7   8  10       69.82       69.82     18.81 o
   8   8  10      276.52      282.21     25.14 o
   9   8  10      486.61      522.03     33.09 o
  -4   9  10        8.14      -16.76     26.69 o
  -3   9  10       82.08       75.95     20.98 o
  -2   9  10      178.92      189.14     26.12 o
  -1   9  10        3.73        7.32     13.69 o
   0   9  10        1.40       -3.97     16.52 o
   1   9  10        5.00        8.38     10.17 o
   2   9  10      530.69      470.44     30.37 o
   3   9  10      886.94      841.59     20.09 o
   4   9  10      683.62      685.95     19.35 o
   5   9  10      102.68      122.25     19.72 o
   6   9  10      103.67      100.27     23.14 o
   7   9  10      836.88      899.15     37.65 o
   8   9  10      407.09      490.39     30.87 o
   9   9  10      121.13      143.97     25.28 o
  -3  10  10       71.74       60.47     26.08 o
  -2  10  10       27.42       50.42     24.33 o
  -1  10  10       67.21       76.20     24.36 o
   0  10  10       76.26       81.98     18.50 o
   1  10  10      660.97      570.76     15.36 o
   2  10  10      314.53      271.77     26.16 o
   3  10  10       10.06       26.95     11.66 o
   4  10  10       38.39       28.05     12.19 o
   5  10  10       20.34       30.32     18.72 o
   6  10  10      187.51      213.83     25.51 o
   7  10  10      325.41      409.71     30.47 o
   8  10  10      130.36      105.78     21.04 o
  -1  11  10      639.85      682.72     34.80 o
   0  11  10      321.56      395.98     26.81 o
   1  11  10       17.67       20.50     10.50 o
   2  11  10      438.88      448.67     18.49 o
   3  11  10      549.60      496.84     18.83 o
   4  11  10      162.94      136.30     30.01 o
   5  11  10       34.31       36.60     13.22 o
   6  11  10      225.39      239.25     27.91 o
   7  11  10        0.13       -4.21     23.89 o
   1  12  10       19.77        2.55     20.84 o
   2  12  10      351.70      273.87     23.38 o
   3  12  10     1219.13     1224.37     96.35 o
   4  12  10      248.69      248.26     17.45 o
   5  12  10       14.22       19.78     14.15 o
   6  12  10      231.89      175.49     29.36 o
  -4  -8  11        0.03        9.38     13.59 o
  -3  -8  11      295.74      340.87     30.91 o
  -2  -8  11      510.25      521.18     31.30 o
  -1  -8  11      677.74      711.11     37.00 o
   0  -8  11      386.81      396.13     32.42 o
   1  -8  11       20.26       11.85     23.70 o
   2  -8  11      180.89      174.07     31.08 o
  -5  -7  11       95.05       71.10     21.75 o
  -4  -7  11      391.34      285.73     22.90 o
  -3  -7  11     1459.68     1390.06     36.37 o
  -2  -7  11      855.58      875.06     83.59 o
  -1  -7  11       32.89       25.03     20.86 o
   0  -7  11       13.98       19.40     22.21 o
   1  -7  11      483.35      554.06     32.15 o
   2  -7  11     1297.94     1434.31     44.76 o
   3  -7  11      313.89      344.06     31.65 o
  -6  -6  11        1.63        0.96     17.94 o
  -5  -6  11      189.11      169.39     23.88 o
  -4  -6  11      406.67      357.36     23.89 o
  -3  -6  11     1345.14     1293.40     37.01 o
  -2  -6  11      406.68      384.65     22.82 o
  -1  -6  11       34.24       14.69     11.86 o
   0  -6  11      524.56      559.07     30.47 o
   1  -6  11     1706.29     1930.27     47.35 o
   2  -6  11      639.12      701.97     35.12 o
   3  -6  11      168.02      158.98     27.33 o
   4  -6  11      448.85      426.67     30.21 o
   5  -6  11      827.65      913.97     41.16 o
  -7  -5  11       99.10       90.22     25.17 o
  -6  -5  11       61.01       66.21     22.21 o
  -5  -5  11       47.05       48.53     21.60 o
  -4  -5  11       11.43       14.81     20.00 o
  -3  -5  11       19.76       14.81     18.61 o
  -2  -5  11       70.43       58.97     16.98 o
  -1  -5  11        8.25        5.20     14.44 o
   0  -5  11      444.33      456.82     40.44 o
   1  -5  11     1402.84     1394.64     39.74 o
   2  -5  11        0.88       14.04     20.55 o
   3  -5  11       47.40       71.92     23.61 o
   4  -5  11      135.14      150.78     27.11 o
   5  -5  11      613.28      629.60     34.54 o
   6  -5  11      703.32      746.03     37.57 o
  -7  -4  11      292.14      340.62     28.58 o
  -6  -4  11      176.05      166.95     24.20 o
  -5  -4  11       43.36       46.78     20.41 o
  -4  -4  11       36.82       27.83     18.23 o
  -3  -4  11      112.60       81.78     20.26 o
  -2  -4  11      297.46      313.55     20.96 o
  -1  -4  11      577.00      526.84     24.07 o
   0  -4  11     1072.56     1166.24     48.42 o
   1  -4  11      261.60      235.12     12.89 o
   2  -4  11      288.95      292.03     46.96 o
   3  -4  11     1220.86     1218.04     37.89 o
   4  -4  11      303.59      264.97     23.95 o
   5  -4  11        0.46       -9.37     13.71 o
   6  -4  11       39.03       25.74     15.25 o
   7  -4  11       49.76       46.31     21.85 o
  -8  -3  11      846.14      956.29     39.13 o
  -7  -3  11      806.92      862.77     37.30 o
  -6  -3  11        0.00        1.82     22.52 o
  -5  -3  11      472.47      420.88     27.73 o
  -4  -3  11      561.00      516.38     28.57 o
  -3  -3  11     1458.80     1441.17     37.06 o
  -2  -3  11       58.81       54.17     16.51 o
  -1  -3  11     1038.87     1028.68     30.92 o
   0  -3  11       27.67       25.44     14.16 o
   1  -3  11      468.07      456.15     31.56 o
   2  -3  11     1130.47     1125.83     27.54 o
   3  -3  11      609.36      631.01     22.30 o
   4  -3  11       13.47       23.76     13.38 o
   5  -3  11       12.68        7.90     14.34 o
   6  -3  11      216.22      183.84     16.91 o
   7  -3  11      347.79      394.55     21.26 o
  -8  -2  11        4.97       32.56     19.61 o
  -7  -2  11       51.85       59.77     22.56 o
  -6  -2  11      797.98      872.78     37.05 o
  -5  -2  11      840.24      918.43     34.01 o
  -4  -2  11     1026.17     1024.91     36.04 o
  -3  -2  11      769.05      668.30     27.06 o
  -2  -2  11       66.94       43.06     16.23 o
  -1  -2  11      460.77      461.17     23.00 o
   0  -2  11     2716.57     2751.91     43.44 o
   1  -2  11      834.58      889.45     23.81 o
   2  -2  11       94.83       96.20     10.28 o
   3  -2  11       20.36       17.99      7.98 o
   4  -2  11      624.51      597.99     21.29 o
   5  -2  11      891.31      939.24     27.62 o
   6  -2  11      433.87      438.20     22.67 o
   7  -2  11        7.59       17.08     13.57 o
   8  -2  11        0.76       -2.74     14.75 o
  -8  -1  11       86.16      103.06     24.81 o
  -7  -1  11      313.30      341.30     28.94 o
  -6  -1  11     1381.39     1485.74     41.61 o
  -5  -1  11     2255.35     2373.83     50.09 o
  -4  -1  11       47.07       50.22     20.50 o
  -3  -1  11      979.40     1036.88     32.64 o
  -2  -1  11     1247.18     1244.18     34.36 o
  -1  -1  11     1745.98     1857.54     38.48 o
   0  -1  11     1741.14     1936.72     74.76 o
   1  -1  11        1.29        9.37      8.50 o
   2  -1  11      668.16      687.99     23.18 o
   3  -1  11      833.60      828.37     24.54 o
   4  -1  11      740.36      724.22     20.41 o
   5  -1  11     1873.11     1914.90     22.11 o
   6  -1  11      123.18      115.12     10.07 o
   7  -1  11      311.12      276.89     16.39 o
   8  -1  11      296.60      301.62     39.31 o
  -8   0  11       56.59       62.32     14.78 o
  -7   0  11      182.77      181.74     23.23 o
  -6   0  11       64.20       43.92     19.33 o
  -5   0  11      265.36      300.87     25.62 o
  -4   0  11      169.96      173.66     22.73 o
  -3   0  11      715.61      677.47     28.45 o
  -2   0  11     3889.87     4035.09     55.70 o
  -1   0  11     1659.76     1715.47     37.72 o
   0   0  11       35.35       39.44      8.71 o
   1   0  11      870.62      887.47     28.11 o
   2   0  11     1014.19      994.34     27.90 o
   3   0  11     1056.33     1043.40     20.12 o
   4   0  11      900.67      871.29     25.46 o
   5   0  11      376.00      347.30     12.43 o
   6   0  11     1350.66     1324.65     20.56 o
   7   0  11      570.58      547.00     19.14 o
   8   0  11      338.26      365.78     49.04 o
   9   0  11       40.20       54.62     21.89 o
  -8   1  11      132.14      152.90     34.11 o
  -7   1  11      218.21      280.37     27.66 o
  -6   1  11      277.38      264.07     24.72 o
  -5   1  11        2.23       27.72     21.04 o
  -4   1  11      408.57      451.77     27.85 o
  -3   1  11      490.37      447.67     25.51 o
  -2   1  11      646.26      615.50     28.38 o
  -1   1  11      149.72      126.35     18.52 o
   0   1  11        5.43       14.47     17.08 o
   1   1  11     1261.77     1309.66     33.01 o
   2   1  11     2325.14     2400.76     40.95 o
   3   1  11     2080.54     2163.92     26.67 o
   4   1  11       38.85       24.97     10.22 o
   5   1  11     1800.75     1839.75     39.21 o
   6   1  11      994.18      989.55     37.19 o
   7   1  11      769.03      790.15     19.42 o
   8   1  11      434.26      420.19     14.23 o
   9   1  11       40.54       60.43     23.72 o
  -7   2  11      113.82       84.65     23.47 o
  -6   2  11        9.00       13.45     20.99 o
  -5   2  11      155.48      125.86     22.69 o
  -4   2  11      505.15      446.17     27.15 o
  -3   2  11      134.82      128.47     18.60 o
  -2   2  11       53.02       55.98     20.80 o
  -1   2  11       14.03        3.06     19.15 o
   0   2  11      522.49      520.35     25.51 o
   1   2  11      611.44      615.58     25.58 o
   2   2  11      462.77      450.38     23.14 o
   3   2  11       17.55       23.93      9.56 o
   4   2  11      315.27      305.09     13.41 o
   5   2  11     2391.79     2381.38     27.30 o
   6   2  11      787.71      795.28     17.79 o
   7   2  11       77.35       64.18     10.26 o
   8   2  11      106.50      118.06     17.58 o
   9   2  11      153.92      119.53     14.30 o
  -7   3  11      305.68      333.07     20.25 o
  -6   3  11      598.38      616.58     32.68 o
  -5   3  11      557.68      557.51     30.06 o
  -4   3  11      162.51      166.96     22.04 o
  -3   3  11      624.71      595.43     26.23 o
  -2   3  11     1610.45     1608.95     37.97 o
  -1   3  11      282.89      284.76     22.29 o
   0   3  11       53.67       49.12     19.74 o
   1   3  11       15.60       22.85     18.68 o
   2   3  11       40.03       31.55      3.71 o
   3   3  11      109.66      116.58     17.08 o
   4   3  11      650.58      619.94     29.76 o
   5   3  11      101.19       92.50      9.98 o
   6   3  11       13.29        2.39      7.84 o
   7   3  11        3.11        3.21     15.64 o
   8   3  11      436.40      380.85     23.63 o
   9   3  11      591.59      608.01     28.86 o
  10   3  11      173.02      166.19     21.04 o
  -7   4  11      453.92      484.75     21.65 o
  -6   4  11        5.68       11.95     14.97 o
  -5   4  11      495.57      512.19     28.70 o
  -4   4  11       46.18       42.16     20.47 o
  -3   4  11      567.54      574.41     28.45 o
  -2   4  11      825.50      784.54     29.09 o
  -1   4  11      291.23      314.00     23.55 o
   0   4  11      840.93      812.18     30.08 o
   1   4  11     1916.94     1869.81     39.99 o
   2   4  11      459.48      489.79      9.34 o
   3   4  11      352.39      349.44     23.69 o
   4   4  11        4.73        2.44      7.59 o
   5   4  11      114.04      125.50      9.81 o
   6   4  11        7.54       12.72     15.90 o
   7   4  11      237.82      236.55     20.72 o
   8   4  11      303.58      321.48     23.63 o
   9   4  11      158.50      151.47     20.64 o
  10   4  11        9.67       21.38     19.89 o
  -6   5  11        7.11       10.12     14.41 o
  -5   5  11     1032.80      996.30     35.81 o
  -4   5  11      835.69      892.38     33.36 o
  -3   5  11      158.75      179.75     21.08 o
  -2   5  11      236.85      220.60     22.10 o
  -1   5  11        0.44        4.53     17.10 o
   0   5  11     3854.08     3792.24     55.06 o
   1   5  11     1353.65     1340.29     36.01 o
   2   5  11      633.83      614.87     26.08 o
   3   5  11      818.96      842.94     30.33 o
   4   5  11       52.84       49.59      7.88 o
   5   5  11     1343.37     1328.37     34.55 o
   6   5  11      504.01      474.05     25.76 o
   7   5  11      400.51      377.93     25.52 o
   8   5  11        0.24       -4.76     18.80 o
   9   5  11      228.71      244.30     24.89 o
  10   5  11      476.48      489.44     28.34 o
  -6   6  11      384.53      424.92     34.05 o
  -5   6  11      790.94      896.66     64.41 o
  -4   6  11      301.16      296.98     23.11 o
  -3   6  11      153.66      140.85     21.31 o
  -2   6  11        0.52       -3.89     18.54 o
  -1   6  11     1739.29     1770.94     39.44 o
   0   6  11     4437.13     4536.65     60.12 o
   1   6  11      275.49      266.25     10.50 o
   2   6  11      982.02      909.32     16.21 o
   3   6  11     2929.56     2935.57     49.06 o
   4   6  11     1047.27     1045.27     33.13 o
   5   6  11     1312.16     1237.09     35.13 o
   6   6  11      689.01      701.73     29.89 o
   7   6  11       27.49       35.37     21.11 o
   8   6  11      404.32      450.93     28.85 o
   9   6  11      672.72      738.63     34.55 o
  10   6  11      188.20      173.23     24.48 o
  -5   7  11       68.84       98.29     28.86 o
  -4   7  11       10.62        6.71     14.16 o
  -3   7  11       94.00       96.02     19.24 o
  -2   7  11      221.25      242.50     22.12 o
  -1   7  11      937.66      926.55     32.70 o
   0   7  11      171.43      202.18     20.99 o
   1   7  11       35.89       26.41      9.23 o
   2   7  11       41.68       42.60      8.62 o
   3   7  11     1110.54     1187.58     30.13 o
   4   7  11     2532.43     2699.50     49.51 o
   5   7  11        0.47        4.45     19.66 o
   6   7  11      360.23      383.74     27.15 o
   7   7  11      141.91      115.54     20.90 o
   8   7  11      707.44      731.12     34.70 o
   9   7  11      466.38      465.48     29.23 o
  -4   8  11       48.80       50.83     27.06 o
  -3   8  11      147.66      172.99     20.90 o
  -2   8  11      277.81      281.14     23.84 o
  -1   8  11      511.02      461.09     27.11 o
   0   8  11       85.53       76.50     20.27 o
   1   8  11        1.53        7.13      9.16 o
   2   8  11      157.76      174.31     11.98 o
   3   8  11     1693.28     1633.05     24.67 o
   4   8  11      547.56      530.07     28.81 o
   5   8  11      562.55      569.26     29.67 o
   6   8  11      806.15      780.40     33.84 o
   7   8  11      484.33      480.90     30.55 o
   8   8  11      600.39      612.35     33.63 o
   9   8  11       24.94       29.30     18.28 o
  -3   9  11        5.28        7.81     21.44 o
  -2   9  11      174.31      175.98     28.04 o
  -1   9  11      339.76      285.52     23.79 o
   0   9  11        7.67        4.16     17.87 o
   1   9  11       31.69       40.39     10.58 o
   2   9  11       79.34       87.96     13.03 o
   3   9  11      133.29      120.47     18.49 o
   4   9  11       22.49       11.78     10.09 o
   5   9  11      345.82      330.05     27.08 o
   6   9  11      259.29      283.05     24.14 o
   7   9  11      126.16      109.89     21.01 o
   8   9  11       27.44       37.92     22.74 o
  -2  10  11      246.89      257.61     26.32 o
  -1  10  11      531.30      493.42     30.37 o
   0  10  11      291.97      270.18     17.14 o
   1  10  11        7.92        7.23     10.86 o
   2  10  11       76.30       48.53     11.49 o
   3  10  11       55.30       51.83     11.57 o
   4  10  11      427.92      391.81     19.06 o
   5  10  11      155.97      139.40     30.45 o
   6  10  11       16.69       19.34     22.83 o
   7  10  11        0.62       15.36     23.22 o
   8  10  11       69.14       76.72     27.08 o
  -1  11  11      231.43      257.97     27.08 o
   0  11  11       95.79       50.96     23.67 o
   1  11  11      543.84      520.28     20.29 o
   2  11  11      568.99      577.48     24.07 o
   3  11  11      466.93      491.71     18.75 o
   4  11  11       81.02       82.36     13.31 o
   5  11  11      117.72      117.85     14.25 o
   6  11  11      427.70      544.33     33.05 o
   7  11  11      546.71      588.04     35.21 o
   2  12  11      526.84      471.92     26.17 o
   3  12  11      154.58      133.40     18.71 o
   4  12  11       73.15       46.13     13.40 o
   5  12  11      332.26      306.57     52.13 o
  -1  -8  12        6.46      -12.48     24.73 o
  -4  -7  12     1155.34     1018.15     35.20 o
  -3  -7  12      226.57      186.00     20.21 o
  -2  -7  12        4.31       12.21     24.18 o
  -1  -7  12      566.47      552.40     33.27 o
   0  -7  12     1045.02     1041.72     39.84 o
   1  -7  12      658.45      731.62     37.01 o
   2  -7  12      328.37      282.98     30.24 o
  -5  -6  12      574.14      448.21     29.50 o
  -4  -6  12      108.22       78.85     20.15 o
  -3  -6  12       13.96       25.86     17.53 o
  -2  -6  12      283.73      288.14     22.50 o
  -1  -6  12      399.60      421.92     63.02 o
   0  -6  12      121.49      161.14     22.81 o
   1  -6  12      340.42      309.49     29.94 o
   2  -6  12        4.20       13.16     17.25 o
   3  -6  12     1090.36     1199.29     45.55 o
   4  -6  12     2162.73     2440.27     58.49 o
  -6  -5  12       58.69       66.48     21.73 o
  -5  -5  12        0.01        9.36     20.44 o
  -4  -5  12       64.37       37.89     19.73 o
  -3  -5  12      204.79      178.57     20.31 o
  -2  -5  12     1103.38     1166.90     34.58 o
  -1  -5  12      169.78      162.47     14.82 o
   0  -5  12       73.02       58.01     12.10 o
   1  -5  12        0.09       10.19     21.41 o
   2  -5  12        4.72       20.79     22.57 o
   3  -5  12      266.36      310.77     28.36 o
   4  -5  12      498.48      477.15     32.62 o
   5  -5  12        2.18       -7.21     24.35 o
  -7  -4  12        3.82       13.20     19.79 o
  -6  -4  12        0.17        9.98     23.10 o
  -5  -4  12      222.21      225.46     24.43 o
  -4  -4  12       43.59       48.63     21.90 o
  -3  -4  12      152.78      118.09     20.66 o
  -2  -4  12      286.98      288.61     22.66 o
  -1  -4  12      192.13      149.71     18.13 o
   0  -4  12      237.32      235.68     15.42 o
   1  -4  12        3.24        6.87     10.92 o
   2  -4  12      289.03      287.29     24.51 o
   3  -4  12      448.58      473.54     29.00 o
   4  -4  12       73.55       43.24     19.52 o
   5  -4  12      252.78      302.73     18.50 o
   6  -4  12      294.81      313.01     30.72 o
  -7  -3  12      120.00      123.94     26.72 o
  -6  -3  12      483.03      466.59     30.77 o
  -5  -3  12      642.70      599.32     32.05 o
  -4  -3  12       83.99      107.77     21.46 o
  -3  -3  12       49.48       49.11     19.12 o
  -2  -3  12      448.19      419.76     24.33 o
  -1  -3  12      487.75      483.14     24.87 o
   0  -3  12      646.96      571.83     24.70 o
   1  -3  12      764.21      758.19     19.58 o
   2  -3  12      161.37      156.51     12.63 o
   3  -3  12      329.85      305.14     16.80 o
   4  -3  12      271.27      283.28     25.37 o
   5  -3  12       32.94       14.45     13.81 o
   6  -3  12       82.88      102.06     16.64 o
   7  -3  12      135.17      125.73     17.31 o
  -7  -2  12     1157.28     1275.50     44.12 o
  -6  -2  12     1448.28     1549.39     44.85 o
  -5  -2  12      633.69      614.29     32.37 o
  -4  -2  12       16.86       19.46     21.02 o
  -3  -2  12     1462.80     1470.53     39.17 o
  -2  -2  12     1576.89     1610.67     38.91 o
  -1  -2  12      652.43      670.13     27.86 o
   0  -2  12      130.65      121.91     17.62 o
   1  -2  12        2.46        3.07     14.31 o
   2  -2  12      573.35      601.96     24.82 o
   3  -2  12     2584.07     2684.39     36.04 o
   4  -2  12      328.08      331.14     11.87 o
   5  -2  12       97.22       79.61     14.15 o
   6  -2  12        2.64       -0.98     13.20 o
   7  -2  12      120.15      120.80     15.32 o
  -7  -1  12      509.30      526.24     31.20 o
  -6  -1  12      234.78      221.43     27.82 o
  -5  -1  12       12.41        8.43     19.18 o
  -4  -1  12      610.92      601.81     29.07 o
  -3  -1  12     1596.83     1632.55     40.91 o
  -2  -1  12     4009.07     4110.16     57.42 o
  -1  -1  12      193.00      198.09     19.95 o
   0  -1  12     1246.98     1222.48     33.63 o
   1  -1  12     2050.29     2100.26     40.20 o
   2  -1  12     1513.60     1575.77     43.77 o
   3  -1  12     1482.76     1488.20     24.48 o
   4  -1  12       20.07       27.81      8.86 o
   5  -1  12      401.40      340.86     15.18 o
   6  -1  12      754.91      791.24     56.64 o
   7  -1  12      342.36      355.67     33.69 o
   8  -1  12      394.53      404.24     32.77 o
  -7   0  12        6.42      -13.65     23.24 o
  -6   0  12      102.12      142.62     24.63 o
  -5   0  12       17.33       -9.59     21.65 o
  -4   0  12      953.77      911.33     35.16 o
  -3   0  12     1026.72      971.64     32.68 o
  -2   0  12      202.55      187.72     21.80 o
  -1   0  12       45.52       48.10     19.07 o
   0   0  12      806.49      890.94     29.24 o
   1   0  12     2664.39     2760.34     29.74 o
   2   0  12     1234.96     1266.36     27.79 o
   3   0  12      385.87      350.85     15.12 o
   4   0  12      123.52      118.34      9.79 o
   5   0  12     1677.83     1768.54     35.02 o
   6   0  12     1386.31     1389.00     20.93 o
   7   0  12        3.58        5.13     11.94 o
   8   0  12       23.73       18.98     13.24 o
  -7   1  12       91.35       79.55     24.35 o
  -6   1  12        2.86       14.08     23.64 o
  -5   1  12       39.61       50.19     22.29 o
  -4   1  12      431.02      454.87     28.06 o
  -3   1  12      305.33      279.93     21.96 o
  -2   1  12      462.91      463.12     25.16 o
  -1   1  12      935.85      933.10     30.72 o
   0   1  12      379.10      377.94     22.40 o
   1   1  12      613.17      548.79     24.71 o
   2   1  12      139.49      136.38     19.71 o
   3   1  12      194.96      209.97     13.76 o
   4   1  12      948.91      941.25     20.11 o
   5   1  12     2461.15     2384.65     56.94 o
   6   1  12     1513.06     1467.29     37.32 o
   7   1  12       40.58       41.69      9.40 o
   8   1  12      727.32      761.13     48.99 o
   9   1  12      925.93     1005.01     39.25 o
  -7   2  12      447.26      473.69     32.77 o
  -6   2  12       48.59       32.44     19.83 o
  -5   2  12       80.06       74.81     24.27 o
  -4   2  12        0.36        8.55     20.81 o
  -3   2  12      237.43      199.45     24.17 o
  -2   2  12      761.51      730.36     30.40 o
  -1   2  12      183.13      183.22     19.71 o
   0   2  12      391.74      426.95     26.22 o
   1   2  12       40.42       46.94     19.70 o
   2   2  12     1236.28     1278.66     34.62 o
   3   2  12     1193.60     1255.66     21.95 o
   4   2  12      154.50      132.20     12.68 o
   5   2  12       94.33       97.15     11.06 o
   6   2  12      326.20      297.27     27.05 o
   7   2  12        9.71       18.26     10.51 o
   8   2  12       96.01       95.63     17.89 o
   9   2  12      452.08      459.06     32.23 o
  -7   3  12      213.06      224.11     22.25 o
  -6   3  12      105.65       95.26     20.75 o
  -5   3  12      823.75      971.50     35.37 o
  -4   3  12      916.57      905.78     33.68 o
  -3   3  12      610.34      654.62     31.49 o
  -2   3  12       29.52       28.44     16.03 o
  -1   3  12      525.93      533.75     27.41 o
   0   3  12       43.74       41.45     19.28 o
   1   3  12      228.55      219.92     22.98 o
   2   3  12      410.05      421.85     25.23 o
   3   3  12       13.35        7.49     18.77 o
   4   3  12       71.97       65.00     10.07 o
   5   3  12      373.42      362.33     13.27 o
   6   3  12      209.90      171.70     11.29 o
   7   3  12      178.85      170.25     21.54 o
   8   3  12      273.84      228.50     22.33 o
   9   3  12      168.77      154.63     19.54 o
  -6   4  12      234.34      266.95     26.07 o
  -5   4  12      437.42      440.49     27.79 o
  -4   4  12     1152.15     1130.03     37.59 o
  -3   4  12      135.01      135.84     20.79 o
  -2   4  12     1874.36     1770.50     41.39 o
  -1   4  12      112.19      127.70     21.10 o
   0   4  12      121.10      117.76     22.03 o
   1   4  12     1867.65     1851.96     40.14 o
   2   4  12     1069.63     1107.03     33.58 o
   3   4  12      727.70      674.37     27.37 o
   4   4  12     1379.82     1416.10     30.91 o
   5   4  12      297.57      283.06     11.93 o
   6   4  12       39.44       42.35     17.33 o
   7   4  12       46.64       23.89     17.66 o
   8   4  12      140.34      129.32     19.60 o
   9   4  12        0.51       -4.99     18.99 o
  -6   5  12      784.97      911.19     26.55 o
  -5   5  12     1054.72     1114.00     38.58 o
  -4   5  12      203.13      207.94     24.22 o
  -3   5  12      134.29      129.02     21.38 o
  -2   5  12     2733.02     2666.81     50.23 o
  -1   5  12     1715.59     1669.60     40.60 o
   0   5  12      789.95      772.40     30.08 o
   1   5  12      134.01       95.35     20.00 o
   2   5  12      170.65      154.41     18.85 o
   3   5  12     2178.28     2262.66     44.68 o
   4   5  12      543.71      535.98     37.62 o
   5   5  12       64.47       54.61     16.32 o
   6   5  12      105.74       90.37     20.81 o
   7   5  12      149.05      119.65     22.09 o
   8   5  12      828.00      840.27     33.98 o
   9   5  12      375.38      383.03     27.08 o
  -5   6  12       29.73       41.62     14.73 o
  -4   6  12        8.00       11.94     18.09 o
  -3   6  12      285.08      296.63     23.98 o
  -2   6  12     1025.33     1063.64     35.26 o
  -1   6  12      658.46      664.92     31.43 o
   0   6  12        7.18       -8.82     20.17 o
   1   6  12      525.48      486.11     25.52 o
   2   6  12     2239.16     2293.97     46.07 o
   3   6  12     3931.66     4046.11     58.61 o
   4   6  12     1322.95     1286.49     36.28 o
   5   6  12       85.19       93.35     20.66 o
   6   6  12     1948.99     2020.26     46.21 o
   7   6  12      818.61      800.13     33.58 o
   8   6  12      185.47      185.89     23.20 o
   9   6  12       86.04      102.93     23.68 o
  -5   7  12       42.31       62.24     25.73 o
  -4   7  12      218.57      239.72     18.47 o
  -3   7  12      675.80      710.06     32.05 o
  -2   7  12      313.97      291.18     24.77 o
  -1   7  12       36.25       31.51     18.12 o
   0   7  12      449.14      393.22     25.12 o
   1   7  12      832.70      889.48     33.32 o
   2   7  12      359.15      405.63     24.49 o
   3   7  12      157.59      171.21     23.24 o
   4   7  12      220.41      185.53     23.08 o
   5   7  12      167.76      181.75     21.65 o
   6   7  12     1414.33     1474.56     42.91 o
   7   7  12     1714.74     1757.98     46.58 o
   8   7  12      285.17      246.97     26.65 o
   9   7  12      185.33      169.63     24.59 o
  -4   8  12        7.57        7.57     27.93 o
  -3   8  12        0.11        6.71     14.79 o
  -2   8  12       58.26       61.19     20.88 o
  -1   8  12      155.34      157.37     21.21 o
   0   8  12       97.12       89.84     20.90 o
   1   8  12       98.95       84.25     19.10 o
   2   8  12      463.54      423.90     26.97 o
   3   8  12      254.30      237.30     21.72 o
   4   8  12      962.31      969.63     20.22 o
   5   8  12      410.84      408.37     27.32 o
   6   8  12      167.43      147.14     24.27 o
   7   8  12      170.27      176.15     26.14 o
   8   8  12        0.75       -6.27     20.15 o
   9   8  12      468.58      480.00     33.38 o
  -3   9  12      452.47      508.51     32.44 o
  -2   9  12      311.10      336.52     20.71 o
  -1   9  12       34.70       45.38     20.02 o
   0   9  12       52.02       30.19     18.14 o
   1   9  12        8.04       28.14     19.78 o
   2   9  12      258.96      235.43     23.53 o
   3   9  12        3.46       11.05     20.93 o
   4   9  12       97.61       98.99     12.18 o
   5   9  12      121.26      153.21     21.85 o
   6   9  12        0.00       20.69     23.07 o
   7   9  12        2.60       17.24     23.77 o
   8   9  12      195.73      195.67     25.79 o
  -2  10  12      180.39      168.53     25.40 o
  -1  10  12       22.84       18.57     20.03 o
   0  10  12      124.55      126.76     22.69 o
   1  10  12      406.66      404.61     27.81 o
   2  10  12      258.82      234.26     25.90 o
   3  10  12      391.90      408.07     27.60 o
   4  10  12       58.91       68.00     21.01 o
   5  10  12      250.68      195.53     54.02 o
   6  10  12      272.11      345.48     26.97 o
   7  10  12      183.60      174.83     22.80 o
   0  11  12      624.55      553.77     31.18 o
   1  11  12      679.41      731.72     23.75 o
   2  11  12       96.68      113.97     15.94 o
   3  11  12       90.46       88.13     22.04 o
   4  11  12      463.54      486.80     30.85 o
   5  11  12      396.42      391.72     31.24 o
   6  11  12      336.81      399.29     30.07 o
  -2  -7  13      509.68      536.64     32.87 o
  -1  -7  13      714.58      780.80     38.44 o
   0  -7  13      473.64      436.74     30.66 o
  -4  -6  13      145.10      114.69     22.82 o
  -3  -6  13      353.17      373.29     26.45 o
  -2  -6  13      348.47      364.92     29.99 o
  -1  -6  13      204.68      191.60     24.56 o
   0  -6  13      124.87      108.93     22.72 o
   1  -6  13      595.65      681.61     36.35 o
   2  -6  13      822.89      911.72     39.75 o
   3  -6  13      220.22      256.82     27.71 o
  -5  -5  13      161.37      142.67     24.65 o
  -4  -5  13      427.64      393.99     29.31 o
  -3  -5  13      199.12      181.40     23.09 o
  -2  -5  13       10.90       -5.87     16.17 o
  -1  -5  13        4.40       -4.23     12.16 o
   0  -5  13       20.71       19.19     11.32 o
   1  -5  13      532.26      586.78     33.47 o
   2  -5  13      381.50      385.67     29.82 o
   3  -5  13        8.78       12.77     18.48 o
   4  -5  13       95.29       79.94     24.66 o
  -6  -4  13      491.35      497.92     32.14 o
  -5  -4  13        1.82        1.27     21.03 o
  -4  -4  13       79.09       73.82     22.68 o
  -3  -4  13      134.80      105.00     19.82 o
  -2  -4  13      580.33      617.68     29.68 o
  -1  -4  13      185.31      181.24     21.08 o
   0  -4  13       33.08       19.54     11.47 o
   1  -4  13      147.61      129.81     13.32 o
   2  -4  13       17.96       17.39     18.76 o
   3  -4  13      265.51      226.63     22.89 o
   4  -4  13       88.66       89.79     23.34 o
   5  -4  13       21.51       19.16     23.13 o
  -6  -3  13      668.06      785.40     37.20 o
  -5  -3  13        2.76       -9.28     23.14 o
  -4  -3  13      216.55      217.09     26.40 o
  -3  -3  13      712.25      722.52     32.25 o
  -2  -3  13      749.87      739.28     30.61 o
  -1  -3  13       35.14       28.75     17.13 o
   0  -3  13       43.79       34.04     14.98 o
   1  -3  13       15.13       15.28     11.17 o
   2  -3  13      310.28      294.06     26.73 o
   3  -3  13      476.19      496.78     27.42 o
   4  -3  13       97.12      140.36     14.56 o
   5  -3  13      284.52      295.79     27.70 o
   6  -3  13       14.88       27.47     15.14 o
  -6  -2  13       95.28       51.47     26.00 o
  -5  -2  13      592.40      609.27     33.91 o
  -4  -2  13     1179.92     1096.72     38.48 o
  -3  -2  13      384.51      396.65     26.12 o
  -2  -2  13      486.96      483.16     28.68 o
  -1  -2  13      208.76      198.81     20.61 o
   0  -2  13     1709.71     1697.09     38.14 o
   1  -2  13     2973.90     3103.46     49.30 o
   2  -2  13      672.59      633.04     50.52 o
   3  -2  13       19.67        9.06      8.52 o
   4  -2  13      786.74      738.26     19.70 o
   5  -2  13      273.79      276.67     35.76 o
   6  -2  13      260.11      278.35     31.24 o
   7  -2  13      157.27      144.56     24.36 o
  -7  -1  13        0.17       -0.16     26.84 o
  -6  -1  13      535.81      530.56     32.32 o
  -5  -1  13      996.71     1042.95     39.29 o
  -4  -1  13      599.81      605.07     30.63 o
  -3  -1  13       93.02       74.58     22.43 o
  -2  -1  13      108.12      110.01     21.39 o
  -1  -1  13      947.15      941.06     31.80 o
   0  -1  13      211.96      163.64     18.23 o
   1  -1  13     1215.68     1188.45     33.04 o
   2  -1  13      460.01      404.47     28.99 o
   3  -1  13      312.23      359.27     22.60 o
   4  -1  13     1538.61     1539.35     34.47 o
   5  -1  13      302.61      316.31     12.94 o
   6  -1  13      502.30      574.82     38.62 o
   7  -1  13        1.71        7.53     13.24 o
  -7   0  13       44.59       61.93     23.80 o
  -6   0  13      413.00      383.65     28.47 o
  -5   0  13      302.26      287.10     28.51 o
  -4   0  13       14.47       17.24     21.51 o
  -3   0  13       58.15       38.82     20.50 o
  -2   0  13       68.20       99.02     18.88 o
  -1   0  13     2516.43     2650.95     48.56 o
   0   0  13     1811.77     1714.12     39.32 o
   1   0  13       33.12       26.45     18.09 o
   2   0  13      109.48      118.88     11.12 o
   3   0  13      497.81      520.54     17.77 o
   4   0  13      921.77      906.43     17.69 o
   5   0  13      335.84      330.57     12.83 o
   6   0  13       73.64       53.24     11.93 o
   7   0  13       70.42       72.10     13.40 o
   8   0  13      841.59      858.92     66.48 o
  -6   1  13        4.85       -0.49     22.49 o
  -5   1  13        2.66        4.93     20.84 o
  -4   1  13      332.43      323.46     25.95 o
  -3   1  13      159.21      170.66     24.43 o
  -2   1  13      490.79      496.29     26.44 o
  -1   1  13      178.81      154.65     22.87 o
   0   1  13       26.48       27.35     16.62 o
   1   1  13      514.36      466.91     25.57 o
   2   1  13      863.56      832.10     28.95 o
   3   1  13     1211.25     1221.44     23.45 o
   4   1  13      857.09      827.26     37.01 o
   5   1  13      142.73      116.88     11.92 o
   6   1  13      459.17      434.20     16.15 o
   7   1  13      648.81      760.02     21.12 o
   8   1  13      407.67      525.88     33.36 o
  -6   2  13      107.00      134.73     23.93 o
  -5   2  13      373.13      505.14     32.92 o
  -4   2  13      772.16      834.30     34.23 o
  -3   2  13       90.61      114.13     20.72 o
  -2   2  13        6.78       16.01     20.62 o
  -1   2  13      275.07      254.08     23.85 o
   0   2  13      196.33      191.56     22.63 o
   1   2  13      599.15      524.82     25.83 o
   2   2  13      345.69      339.00     23.76 o
   3   2  13      160.97      116.75     11.97 o
   4   2  13        0.07       -1.84     10.04 o
   5   2  13      549.24      505.59     16.40 o
   6   2  13      740.20      681.73     66.71 o
   7   2  13       34.26       31.31     16.56 o
   8   2  13      111.84       99.83     18.87 o
   9   2  13       59.32       64.19     25.19 o
  -6   3  13      552.36      673.91     35.01 o
  -5   3  13      726.95      786.80     34.15 o
  -4   3  13      451.11      448.02     28.05 o
  -3   3  13        9.71       14.90     18.08 o
  -2   3  13     1869.94     1863.52     43.35 o
  -1   3  13     1495.49     1513.22     39.10 o
   0   3  13        2.95        2.73     17.74 o
   1   3  13      115.66      118.99     18.07 o
   2   3  13      285.89      291.63     23.62 o
   3   3  13      141.14      124.48     18.23 o
   4   3  13      988.14      899.22     34.23 o
   5   3  13      497.42      480.64     15.45 o
   6   3  13       13.97       24.72     18.11 o
   7   3  13       54.79       44.33     17.36 o
   8   3  13       21.15        8.01     17.68 o
   9   3  13      136.15       88.01     18.45 o
  -6   4  13      355.76      422.94     28.79 o
  -5   4  13      350.66      353.58     26.57 o
  -4   4  13        7.53        0.66     19.84 o
  -3   4  13      773.39      786.89     34.36 o
  -2   4  13     1303.40     1320.66     38.69 o
  -1   4  13      898.90      787.03     30.75 o
   0   4  13      624.49      576.37     29.66 o
   1   4  13      281.38      291.04     25.14 o
   2   4  13      696.13      711.69     29.55 o
   3   4  13      779.38      779.32     32.33 o
   4   4  13      121.77      104.93     11.65 o
   5   4  13       53.88       47.53     19.98 o
   6   4  13      638.31      577.61     27.75 o
   7   4  13      311.78      278.36     24.10 o
   8   4  13       54.78       53.74     18.58 o
   9   4  13       70.19       71.37     21.94 o
  -5   5  13        0.60       -2.45     22.00 o
  -4   5  13      697.99      665.26     31.90 o
  -3   5  13      823.66      821.05     35.49 o
  -2   5  13      965.55     1026.00     35.85 o
  -1   5  13      141.91      132.69     22.65 o
   0   5  13       52.25       50.71     17.91 o
   1   5  13     1972.08     2017.53     44.51 o
   2   5  13     1317.46     1301.58     36.78 o
   3   5  13      298.71      317.53     24.57 o
   4   5  13       47.26       57.71     17.70 o
   5   5  13      150.20      153.67     19.91 o
   6   5  13     1589.89     1668.36     43.48 o
   7   5  13      832.31      823.38     34.21 o
   8   5  13        0.89      -11.23     20.04 o
   9   5  13        4.13       -3.53     19.90 o
  -5   6  13       45.69       49.15     21.47 o
  -4   6  13       57.93       55.57     21.92 o
  -3   6  13      399.02      390.79     28.22 o
  -2   6  13       62.15       67.23     20.07 o
  -1   6  13       55.58       39.17     21.86 o
   0   6  13      992.12      962.21     34.63 o
   1   6  13     1719.70     1882.18     45.37 o
   2   6  13     1038.05     1050.24     35.75 o
   3   6  13        0.51       12.88     20.36 o
   4   6  13      346.14      341.28     25.47 o
   5   6  13      344.29      385.63     27.39 o
   6   6  13      921.45      987.18     35.60 o
   7   6  13      585.16      574.51     30.97 o
   8   6  13        1.27        3.13     17.21 o
   9   6  13      648.95      595.89     32.94 o
  -4   7  13       37.68       36.41     21.07 o
  -3   7  13       15.79       21.52     21.30 o
  -2   7  13       90.58       95.66     23.40 o
  -1   7  13      441.34      426.20     28.85 o
   0   7  13      951.16      941.82     34.09 o
   1   7  13      137.61      138.62     22.83 o
   2   7  13        1.70        3.03     18.24 o
   3   7  13      428.83      416.32     28.52 o
   4   7  13     1651.50     1743.71     43.81 o
   5   7  13      730.43      751.07     33.02 o
   6   7  13       17.40       10.19     20.11 o
   7   7  13        7.39       20.82     22.09 o
   8   7  13       42.96       41.09     19.63 o
  -3   8  13      189.53      194.58     24.92 o
  -2   8  13      359.41      454.52     29.18 o
  -1   8  13        9.68       20.72     21.87 o
   0   8  13       56.86       55.73     21.97 o
   1   8  13      139.23      159.95     24.52 o
   2   8  13      644.60      731.76     33.57 o
   3   8  13      334.83      348.99     26.84 o
   4   8  13        5.15        0.00     21.65 o
   5   8  13       32.52       38.70     22.58 o
   6   8  13      127.88      119.91     23.69 o
   7   8  13      193.95      179.82     22.80 o
   8   8  13      261.59      262.62     27.96 o
  -2   9  13        5.96       10.62     19.29 o
  -1   9  13       71.85       76.15     22.36 o
   0   9  13      158.16      170.10     23.21 o
   1   9  13      224.33      230.87     26.50 o
   2   9  13       41.23       49.98     23.73 o
   3   9  13      108.39      110.06     23.51 o
   4   9  13      112.83      139.54     25.72 o
   5   9  13      317.75      304.85     28.15 o
   6   9  13       82.54       78.24     23.09 o
   7   9  13       15.45       22.17     18.58 o
  -1  10  13      646.42      650.44     52.55 o
   0  10  13      849.27      856.34     35.44 o
   1  10  13      218.59      241.58     24.63 o
   2  10  13        2.42        9.08     19.34 o
   3  10  13      329.13      372.30     28.96 o
   4  10  13     1138.89     1106.93     39.22 o
   5  10  13      516.30      461.08     31.66 o
   6  10  13       19.03       40.07     22.20 o
   1  11  13        0.05        8.59     15.29 o
   2  11  13      340.65      357.92     27.79 o
   3  11  13      433.01      485.99     32.24 o
   4  11  13      546.02      604.90     34.87 o
   5  11  13      199.07      227.10     28.85 o
  -2  -6  14       22.00        5.61     21.29 o
  -1  -6  14      190.57      163.62     27.00 o
   0  -6  14      633.94      604.03     35.95 o
   1  -6  14      180.24      165.37     28.72 o
  -4  -5  14      112.17       66.48     22.27 o
  -3  -5  14      285.12      248.45     24.14 o
  -2  -5  14       96.17       89.53     19.58 o
  -1  -5  14       68.26       55.81      9.51 o
   0  -5  14       21.88       42.96     24.78 o
   1  -5  14        3.26        4.78     22.95 o
   2  -5  14        0.26        9.51     20.65 o
   3  -5  14       51.38       49.49     24.43 o
  -5  -4  14        5.08      -10.43     23.69 o
  -4  -4  14      692.55      617.88     32.73 o
  -3  -4  14     1215.15     1233.80     39.79 o
  -2  -4  14      117.67      103.59     20.30 o
  -1  -4  14        0.47      -12.27     16.30 o
   0  -4  14      239.86      250.92     23.21 o
   1  -4  14      365.75      421.62     27.86 o
   2  -4  14      148.62      160.22     24.29 o
   3  -4  14        0.41        2.44     20.48 o
   4  -4  14      309.63      341.25     31.00 o
  -5  -3  14      157.78      151.40     25.40 o
  -4  -3  14      535.01      580.66     33.33 o
  -3  -3  14      480.47      502.36     28.64 o
  -2  -3  14       23.02       24.88     20.21 o
  -1  -3  14       33.80       27.31     19.20 o
   0  -3  14      231.14      210.68     20.38 o
   1  -3  14     1012.10      993.48     45.32 o
   2  -3  14      378.69      353.38     21.14 o
   3  -3  14       42.69       33.66     21.29 o
   4  -3  14      196.24      204.09     23.29 o
   5  -3  14      161.24      155.19     24.81 o
  -6  -2  14      458.77      525.51     35.94 o
  -5  -2  14      960.63     1021.26     40.95 o
  -4  -2  14      373.34      354.61     29.28 o
  -3  -2  14       35.59       29.00     20.83 o
  -2  -2  14      512.34      512.22     28.24 o
  -1  -2  14     1119.70     1104.87     34.90 o
   0  -2  14      191.34      164.90     19.67 o
   1  -2  14       39.21       49.52     13.23 o
   2  -2  14       38.95       29.47     11.47 o
   3  -2  14      824.04      846.48     21.61 o
   4  -2  14     1916.08     1989.57     47.00 o
   5  -2  14       32.05       38.62     14.40 o
   6  -2  14        1.69        3.01     13.51 o
  -6  -1  14      286.48      253.71     26.35 o
  -5  -1  14       94.56       75.23     24.66 o
  -4  -1  14        3.19       -0.54     22.46 o
  -3  -1  14      320.81      322.39     26.69 o
  -2  -1  14      286.56      321.54     26.34 o
  -1  -1  14      518.81      546.25     28.50 o
   0  -1  14      462.02      416.75     25.56 o
   1  -1  14        1.72        1.88     16.31 o
   2  -1  14     1165.92     1132.90     28.95 o
   3  -1  14      509.99      453.88     21.67 o
   4  -1  14       69.11       79.03      9.99 o
   5  -1  14       38.63       34.83     15.15 o
   6  -1  14        0.18        0.93     13.47 o
   7  -1  14      207.09      232.10     18.93 o
  -6   0  14        3.08        6.81     19.04 o
  -5   0  14      114.08      141.22     25.61 o
  -4   0  14      297.36      301.72     28.44 o
  -3   0  14      322.18      260.93     25.30 o
  -2   0  14      149.95      128.62     20.51 o
  -1   0  14      264.35      254.09     22.24 o
   0   0  14       14.78       15.77     17.58 o
   1   0  14       39.49       43.76     19.12 o
   2   0  14      770.00      753.73     20.69 o
   3   0  14      969.35      971.70     22.59 o
   4   0  14        0.07        1.83      9.12 o
   5   0  14      113.06      115.64     13.83 o
   6   0  14      381.04      384.07     20.72 o
   7   0  14      883.29      963.49     57.83 o
  -6   1  14      262.07      232.45     27.98 o
  -5   1  14      304.19      336.45     29.82 o
  -4   1  14       53.49       64.47     23.27 o
  -3   1  14        4.34        7.37     18.19 o
  -2   1  14       29.67       27.75     18.78 o
  -1   1  14     1002.43     1020.64     35.04 o
   0   1  14      950.12     1055.34     35.30 o
   1   1  14      336.12      326.71     25.10 o
   2   1  14       97.30       76.27     20.03 o
   3   1  14       28.40       14.56     10.43 o
   4   1  14        5.37        1.01     11.14 o
   5   1  14       58.23       52.53     15.77 o
   6   1  14      739.21      747.09     17.55 o
   7   1  14      299.53      287.15     20.02 o
   8   1  14       11.75       27.39     23.81 o
  -6   2  14      641.93      701.52     35.95 o
  -5   2  14       95.73       99.50     26.35 o
  -4   2  14        9.32        5.39     21.93 o
  -3   2  14      219.26      226.20     24.43 o
  -2   2  14      784.11      808.11     34.60 o
  -1   2  14     1504.82     1596.59     41.04 o
   0   2  14       28.98       19.33     20.96 o
   1   2  14       88.68       56.88     19.19 o
   2   2  14      408.15      413.63     24.75 o
   3   2  14      109.64      115.06     12.96 o
   4   2  14      125.82       97.76     12.19 o
   5   2  14      324.61      305.33     17.81 o
   6   2  14      186.97      145.08     15.12 o
   7   2  14       24.50        8.72     15.52 o
   8   2  14      158.69      157.80     26.50 o
  -5   3  14        4.49       12.43     21.71 o
  -4   3  14      297.80      301.49     28.58 o
  -3   3  14      583.73      645.86     31.49 o
  -2   3  14      661.63      656.97     31.38 o
  -1   3  14       64.41       77.34     22.75 o
   0   3  14        0.48        3.90     17.33 o
   1   3  14      959.16     1007.45     36.14 o
   2   3  14     3772.49     3993.53     60.39 o
   3   3  14     1169.17     1176.15     36.32 o
   4   3  14       95.04       85.86     11.59 o
   5   3  14      272.17      217.46     12.72 o
   6   3  14        2.16        0.06     18.62 o
   7   3  14      298.97      288.03     23.54 o
   8   3  14      360.38      341.65     26.08 o
  -5   4  14      220.81      230.45     25.86 o
  -4   4  14     1206.27     1268.13     41.73 o
  -3   4  14     1108.23     1201.77     40.96 o
  -2   4  14      117.33      122.22     23.76 o
  -1   4  14      293.17      250.63     26.54 o
   0   4  14       99.41      102.68     22.01 o
   1   4  14      385.73      415.67     25.65 o
   2   4  14      959.76     1033.49     35.35 o
   3   4  14        4.92        1.72     18.99 o
   4   4  14      923.58      857.47     43.44 o
   5   4  14      313.12      300.50     25.29 o
   6   4  14      391.40      372.66     24.69 o
   7   4  14      318.89      320.01     25.64 o
   8   4  14        7.24       13.14     16.75 o
  -5   5  14      318.55      340.85     30.82 o
  -4   5  14       63.35       62.58     23.04 o
  -3   5  14       40.91       24.73     21.89 o
  -2   5  14        6.85       21.92     19.33 o
  -1   5  14      394.06      383.91     25.22 o
   0   5  14      214.19      230.70     22.58 o
   1   5  14      954.53     1020.29     36.66 o
   2   5  14      489.84      464.34     26.12 o
   3   5  14      218.30      214.20     21.50 o
   4   5  14     1839.22     1880.80     45.89 o
   5   5  14      391.69      431.90     28.58 o
   6   5  14       57.25       41.81     18.54 o
   7   5  14       73.99       77.25     22.84 o
   8   5  14       51.64       50.84     18.43 o
  -4   6  14      104.83       83.38     22.19 o
  -3   6  14       76.05       51.38     23.76 o
  -2   6  14      585.11      586.80     31.51 o
  -1   6  14      277.51      291.87     25.04 o
   0   6  14      413.79      397.20     27.33 o
   1   6  14      263.24      277.54     23.72 o
   2   6  14       12.28        8.08     21.91 o
   3   6  14      881.83      838.89     34.89 o
   4   6  14      550.72      541.34     28.54 o
   5   6  14      512.14      519.30     28.39 o
   6   6  14        9.30       21.90     21.89 o
   7   6  14      926.60     1000.71     37.50 o
   8   6  14      304.47      288.10     27.79 o
  -3   7  14       66.49       92.59     21.44 o
  -2   7  14      154.39      184.55     26.27 o
  -1   7  14       14.35       37.16     23.24 o
   0   7  14       88.23       95.20     21.53 o
   1   7  14      139.73      142.72     23.47 o
   2   7  14      609.83      670.35     33.51 o
   3   7  14      600.95      561.86     31.16 o
   4   7  14        2.68       15.82     19.15 o
   5   7  14       15.04        2.41     18.35 o
   6   7  14        9.13       18.11     21.38 o
   7   7  14     1121.20     1124.55     39.79 o
   8   7  14      589.82      549.23     33.64 o
  -2   8  14       82.97       78.22     23.98 o
  -1   8  14      271.86      211.50     24.25 o
   0   8  14      305.62      306.17     27.48 o
   1   8  14      316.23      348.08     28.33 o
   2   8  14       37.84       45.87     22.69 o
   3   8  14      271.44      285.16     27.10 o
   4   8  14       71.29       90.43     25.52 o
   5   8  14       37.21       54.12     24.13 o
   6   8  14      200.11      218.04     26.01 o
   7   8  14       73.05       88.73     25.24 o
  -1   9  14      637.89      713.15     34.34 o
   0   9  14      225.02      235.41     25.44 o
   1   9  14       79.90       92.29     22.41 o
   2   9  14       78.91       68.51     23.26 o
   3   9  14      322.38      332.07     26.92 o
   4   9  14      405.51      422.67     31.23 o
   5   9  14       45.50       39.76     23.70 o
   6   9  14        5.76       -3.94     19.81 o
   7   9  14        7.70       25.09     23.87 o
   0  10  14       42.69       96.69     25.23 o
   1  10  14      134.16      115.81     24.84 o
   2  10  14     1224.01     1391.91     46.01 o
   3  10  14     1402.59     1430.46     46.35 o
   4  10  14      185.58      225.92     27.50 o
   5  10  14       22.28       19.22     21.29 o
  -2  -5  15       59.89       66.10     18.80 o
  -1  -5  15       65.51       50.89     23.46 o
   0  -5  15      161.12      141.92     22.78 o
   1  -5  15      312.45      269.29     25.94 o
  -3  -4  15      150.22      106.87     22.61 o
  -2  -4  15       37.62       20.25     17.61 o
  -1  -4  15      376.96      360.15     24.51 o
   0  -4  15      653.68      646.75     22.24 o
   1  -4  15      201.69      200.00     27.76 o
   2  -4  15      101.84       97.89     21.42 o
   3  -4  15       16.80       23.19     24.08 o
  -4  -3  15       82.66       54.55     21.45 o
  -3  -3  15      105.58      109.82     23.87 o
  -2  -3  15      914.07      979.90     37.22 o
  -1  -3  15     1032.89     1112.17     37.61 o
   0  -3  15      564.46      515.32     26.38 o
   1  -3  15       49.11       35.75     13.13 o
   2  -3  15      158.90      185.97     25.89 o
   3  -3  15       33.24       29.48     20.87 o
   4  -3  15      722.07      700.65     34.61 o
  -5  -2  15       30.77       29.62     25.51 o
  -4  -2  15        0.12      -13.28     22.91 o
  -3  -2  15      468.00      477.17     31.78 o
  -2  -2  15      432.37      439.91     29.35 o
  -1  -2  15      212.13      194.29     22.37 o
   0  -2  15        1.82       -4.52     16.06 o
   1  -2  15      305.54      298.07     20.35 o
   2  -2  15     1810.50     1922.07     31.80 o
   3  -2  15      589.19      643.24     20.72 o
   4  -2  15       19.68       13.88     19.37 o
   5  -2  15        2.15       -3.17     20.06 o
  -5  -1  15      136.56      138.51     23.88 o
  -4  -1  15      135.56      140.04     26.37 o
  -3  -1  15       92.13      111.20     25.69 o
  -2  -1  15       40.31       32.72     18.97 o
  -1  -1  15      572.11      522.35     28.69 o
   0  -1  15        3.06       12.44     19.03 o
   1  -1  15      594.26      646.28     30.20 o
   2  -1  15      606.37      569.09     20.12 o
   3  -1  15      213.89      191.02     14.71 o
   4  -1  15       44.17       44.76     12.16 o
   5  -1  15      609.92      622.31     30.52 o
   6  -1  15      351.89      440.26     41.46 o
  -5   0  15      232.62      169.11     28.36 o
  -4   0  15       63.20       62.25     20.07 o
  -3   0  15      226.27      166.15     25.80 o
  -2   0  15        2.76        0.87     19.24 o
  -1   0  15       13.01        6.06     19.97 o
   0   0  15      607.27      592.13     29.30 o
   1   0  15        5.75        4.68     18.80 o
   2   0  15       29.19       27.05     12.45 o
   3   0  15       30.89       16.14     11.34 o
   4   0  15       45.42       58.25     14.46 o
   5   0  15      110.85      136.37     13.24 o
   6   0  15      360.93      398.75     46.19 o
  -5   1  15       35.00       61.84     25.68 o
  -4   1  15      378.13      408.94     31.03 o
  -3   1  15      278.36      294.91     26.08 o
  -2   1  15       47.81       74.44     19.11 o
  -1   1  15      441.49      423.98     27.31 o
   0   1  15      201.09      218.95     24.37 o
   1   1  15       61.25       50.43     20.16 o
   2   1  15       98.60       80.01     18.03 o
   3   1  15       98.67       97.45     13.72 o
   4   1  15      144.96      143.40     13.56 o
   5   1  15       12.63        6.98      9.96 o
   6   1  15       29.29       25.39     10.26 o
   7   1  15       85.09      104.64     21.54 o
  -5   2  15       46.20       44.90     22.77 o
  -4   2  15      735.74      779.67     37.69 o
  -3   2  15      977.48     1072.04     40.16 o
  -2   2  15       84.47      103.13     25.51 o
  -1   2  15       26.38       18.44     22.70 o
   0   2  15      647.01      655.43     32.21 o
   1   2  15     1246.27     1249.37     39.01 o
   2   2  15      529.73      571.21     30.12 o
   3   2  15      167.62      151.35     13.22 o
   4   2  15      135.40      124.40     12.40 o
   5   2  15      173.42      167.89     13.75 o
   6   2  15      233.07      214.58     22.79 o
   7   2  15       60.63       37.97     16.77 o
  -5   3  15      513.99      614.54     36.54 o
  -4   3  15      642.37      735.56     34.79 o
  -3   3  15       86.65       98.96     23.72 o
  -2   3  15        1.52       18.17     22.13 o
  -1   3  15      668.69      659.65     30.40 o
   0   3  15     1510.90     1619.79     43.29 o
   1   3  15      784.22      897.99     35.58 o
   2   3  15       16.14        6.86     18.66 o
   3   3  15       30.69        2.56     19.93 o
   4   3  15      171.70      152.16     14.65 o
   5   3  15     1483.13     1460.29     42.18 o
   6   3  15      639.34      583.25     29.76 o
   7   3  15        5.42        3.43     20.89 o
  -4   4  15      493.36      563.87     32.55 o
  -3   4  15       33.77       14.38     21.60 o
  -2   4  15      201.07      252.18     28.00 o
  -1   4  15      855.36      896.19     35.36 o
   0   4  15     1039.76     1079.02     38.79 o
   1   4  15       19.75       18.10     22.40 o
   2   4  15      860.07      868.72     36.18 o
   3   4  15      322.62      338.80     26.13 o
   4   4  15      329.14      368.61     28.58 o
   5   4  15      794.11      804.46     32.32 o
   6   4  15       28.06       27.21     21.41 o
   7   4  15       90.71      109.87     20.83 o
   8   4  15       54.52       39.81     19.25 o
  -4   5  15        4.49       15.11     19.25 o
  -3   5  15       84.11       87.24     22.59 o
  -2   5  15      279.05      304.12     29.03 o
  -1   5  15       68.44       99.08     25.15 o
   0   5  15      109.33      117.43     22.01 o
   1   5  15       49.49       25.54     21.59 o
   2   5  15      157.46      191.98     24.50 o
   3   5  15      790.88      779.58     32.57 o
   4   5  15      931.20      979.01     37.28 o
   5   5  15       94.91      103.50     20.42 o
   6   5  15       48.32       40.60     21.42 o
   7   5  15     1109.35     1075.98     37.40 o
   8   5  15      838.48      832.71     35.73 o
  -3   6  15      299.78      310.13     30.19 o
  -2   6  15       39.21       28.11     23.65 o
  -1   6  15      120.32      102.53     24.61 o
   0   6  15        5.50        5.22     19.98 o
   1   6  15      376.31      380.31     30.24 o
   2   6  15      307.05      305.90     27.99 o
   3   6  15      188.95      211.64     27.07 o
   4   6  15        5.55        4.93     22.01 o
   5   6  15        0.96       -0.85     22.34 o
   6   6  15      140.22      123.55     22.37 o
   7   6  15      519.64      490.25     32.37 o
  -2   7  15      128.39      125.45     22.55 o
  -1   7  15      528.49      527.87     30.64 o
   0   7  15      103.29       94.42     21.68 o
   1   7  15        1.19       31.18     23.75 o
   2   7  15        0.36       -9.63     22.50 o
   3   7  15       74.47       53.31     23.45 o
   4   7  15      111.12       88.70     23.80 o
   5   7  15      178.43      200.55     25.61 o
   6   7  15      395.56      402.98     28.25 o
   7   7  15        8.05       45.74     23.17 o
  -1   8  15      694.04      798.26     37.52 o
   0   8  15       10.46        6.76     23.19 o
   1   8  15      101.49      121.41     22.65 o
   2   8  15      129.04       73.37     21.74 o
   3   8  15      259.78      242.26     24.10 o
   4   8  15       43.01       59.63     24.28 o
   5   8  15        0.45        5.72     20.03 o
   6   8  15        2.93        4.40     23.50 o
   7   8  15        1.46       -4.61     23.65 o
   0   9  15       64.07       74.88     24.87 o
   1   9  15      403.26      410.22     29.24 o
   2   9  15      704.28      750.49     37.36 o
   3   9  15      504.86      540.87     32.62 o
   4   9  15       15.52       22.79     25.27 o
   5   9  15      368.05      396.31     31.99 o
   6   9  15      290.60      334.00     30.82 o
   2  10  15      632.49      654.95     34.70 o
   3  10  15        7.68       25.60     21.41 o
  -1  -4  16      309.61      286.48     23.95 o
   0  -4  16       21.59       16.58     19.44 o
   1  -4  16      130.72      133.65     23.16 o
  -3  -3  16      659.13      672.96     34.30 o
  -2  -3  16      863.56      751.80     35.05 o
  -1  -3  16       61.97       46.90     18.62 o
   0  -3  16       16.54       14.32     13.58 o
   1  -3  16      581.10      568.93     21.34 o
   2  -3  16     1421.45     1438.25     44.45 o
   3  -3  16      717.28      764.33     35.89 o
  -3  -2  16      607.69      615.66     33.65 o
  -2  -2  16       29.42       20.32     22.85 o
  -1  -2  16      215.49      185.07     22.99 o
   0  -2  16      478.52      450.43     27.24 o
   1  -2  16      708.25      731.63     22.54 o
   2  -2  16      502.34      491.70     51.77 o
   3  -2  16       71.93       31.63     18.62 o
   4  -2  16        0.24       21.54     19.69 o
  -4  -1  16       22.93       23.56     21.26 o
  -3  -1  16       10.52       -5.00     19.08 o
  -2  -1  16      106.20      110.80     20.64 o
  -1  -1  16        0.87       11.04     18.04 o
   0  -1  16      258.14      256.23     22.91 o
   1  -1  16      341.98      320.87     24.84 o
   2  -1  16        0.31        7.31     13.54 o
   3  -1  16      521.79      520.45     19.42 o
   4  -1  16      562.67      554.18     30.36 o
   5  -1  16      320.27      311.77     26.88 o
  -4   0  16      259.40      278.22     30.91 o
  -3   0  16      181.70      240.54     27.18 o
  -2   0  16       40.49       42.18     20.06 o
  -1   0  16       92.89       79.07     24.11 o
   0   0  16       98.48       50.32     21.73 o
   1   0  16       52.89       53.66     19.73 o
   2   0  16       39.49       38.09     14.35 o
   3   0  16      383.35      382.97     26.04 o
   4   0  16       52.53       49.92     13.86 o
   5   0  16        0.86        0.86     12.00 o
   6   0  16        0.63       -1.28     16.97 o
  -4   1  16      341.61      402.97     32.27 o
  -3   1  16      269.39      266.98     28.19 o
  -2   1  16        0.25       14.21     18.95 o
  -1   1  16       10.87        2.21     23.19 o
   0   1  16        0.70       -5.27     18.13 o
   1   1  16        0.60       -3.89     20.62 o
   2   1  16      117.15      151.78     23.54 o
   3   1  16       33.87       26.86     13.40 o
   4   1  16        5.62       -2.24     11.65 o
   5   1  16       89.81       96.08     13.77 o
   6   1  16      318.34      311.29     46.56 o
  -4   2  16      291.35      290.08     30.21 o
  -3   2  16        3.06       14.47     24.38 o
  -2   2  16       40.81       60.55     23.65 o
  -1   2  16      950.07      964.99     36.93 o
   0   2  16     2752.52     2968.93     58.04 o
   1   2  16      251.76      244.57     26.09 o
   2   2  16      146.46      130.90     22.06 o
   3   2  16      235.88      219.43     14.88 o
   4   2  16       79.83       77.42     12.73 o
   5   2  16      204.22      193.75     14.62 o
   6   2  16      283.74      281.30     23.74 o
  -4   3  16       17.03       32.55     23.08 o
  -3   3  16      131.19      149.21     25.94 o
  -2   3  16      699.40      693.66     34.95 o
  -1   3  16     1399.81     1532.98     46.22 o
   0   3  16      386.50      422.60     29.90 o
   1   3  16        0.15      -10.36     18.38 o
   2   3  16      729.72      778.11     34.56 o
   3   3  16     1044.59     1113.39     24.51 o
   4   3  16      409.81      430.83     33.53 o
   5   3  16       15.61       11.16     20.26 o
   6   3  16        4.80       22.34     19.25 o
   7   3  16      172.93      147.19     21.68 o
  -3   4  16      124.72      162.38     26.08 o
  -2   4  16      322.35      387.68     27.65 o
  -1   4  16      527.03      582.83     33.71 o
   0   4  16       11.61        1.45     23.41 o
   1   4  16      565.63      596.56     33.21 o
   2   4  16      803.54      845.43     36.20 o
   3   4  16      714.51      754.86     34.87 o
   4   4  16      391.85      342.61     27.61 o
   5   4  16       71.80       64.23     22.40 o
   6   4  16      228.16      248.97     24.94 o
   7   4  16      324.37      335.07     28.52 o
  -3   5  16       70.31       75.83     23.38 o
  -2   5  16       10.58        8.00     23.82 o
  -1   5  16       21.13       23.87     23.50 o
   0   5  16        8.51       14.12     20.50 o
   1   5  16      629.20      660.53     33.42 o
   2   5  16      482.46      527.04     33.05 o
   3   5  16      172.66      178.63     24.53 o
   4   5  16       38.42       50.25     22.31 o
   5   5  16      346.22      346.52     28.36 o
   6   5  16      403.26      414.96     28.21 o
   7   5  16      533.63      561.65     33.27 o
  -2   6  16       56.43       54.59     23.63 o
  -1   6  16       47.71       79.12     24.31 o
   0   6  16      247.04      240.94     24.18 o
   1   6  16       19.12       25.23     22.63 o
   2   6  16        4.38       -4.35     20.09 o
   3   6  16       11.66       19.96     23.74 o
   4   6  16       63.90       62.52     24.09 o
   5   6  16      173.05      154.31     24.80 o
   6   6  16      368.66      360.04     29.70 o
  -1   7  16      107.32      125.83     26.89 o
   0   7  16        0.15       -6.61     20.51 o
   1   7  16      243.21      314.59     27.77 o
   2   7  16      268.13      307.18     26.31 o
   3   7  16      129.70      138.81     27.59 o
   4   7  16      142.02      120.37     25.74 o
   5   7  16       75.57       92.09     26.46 o
   6   7  16       15.72       35.05     24.27 o
   0   8  16      165.05      179.41     27.47 o
   1   8  16      290.49      286.33     30.50 o
   2   8  16      206.81      202.36     28.61 o
   3   8  16        0.10      -14.03     23.35 o
   4   8  16       77.42       60.77     26.02 o
   5   8  16       21.51       16.72     19.57 o
   2   9  16       81.54       69.83     24.21 o
   3   9  16       94.54      102.44     28.37 o
   4   9  16      618.22      630.42     37.36 o
  -1  -2  17      942.83      933.35     36.70 o
   0  -2  17      671.41      618.23     32.16 o
   1  -2  17        8.87        1.75     12.80 o
   2  -2  17      118.25      111.31     15.72 o
  -2  -1  17      125.70      138.22     21.77 o
  -1  -1  17       30.07       32.80     20.03 o
   0  -1  17       38.05       40.98     23.09 o
   1  -1  17      503.96      453.17     27.18 o
   2  -1  17      304.11      267.46     18.04 o
   3  -1  17      326.33      273.27     17.85 o
  -3   0  17       85.04       94.89     23.89 o
  -2   0  17       14.21        5.69     17.78 o
  -1   0  17      123.16      140.80     22.02 o
   0   0  17       82.57       75.23     19.62 o
   1   0  17       69.35       55.41     18.43 o
   2   0  17      216.38      196.72     17.39 o
   3   0  17       42.36       40.60     12.80 o
   4   0  17       87.40       78.89     14.88 o
  -3   1  17       13.08       26.26     25.29 o
  -2   1  17      370.34      346.00     30.08 o
  -1   1  17      106.27      106.66     20.85 o
   0   1  17      305.53      320.48     27.88 o
   1   1  17       65.74       35.63     21.62 o
   2   1  17      229.43      181.25     23.54 o
   3   1  17      434.33      365.42     18.08 o
   4   1  17      124.39      115.52     14.57 o
   5   1  17      106.88      109.24     14.02 o
  -3   2  17      325.30      353.92     32.86 o
  -2   2  17      626.14      703.56     34.13 o
  -1   2  17      748.27      848.76     38.86 o
   0   2  17       64.69       63.99     19.73 o
   1   2  17      113.06      125.31     24.27 o
   2   2  17      432.35      414.78     29.98 o
   3   2  17      916.26      930.55     24.36 o
   4   2  17      348.83      305.30     23.60 o
   5   2  17       36.31       51.62     20.04 o
  -2   3  17      564.55      587.16     32.85 o
  -1   3  17       82.19       87.78     24.14 o
   0   3  17      141.11      100.05     25.51 o
   1   3  17      816.14      799.27     35.46 o
   2   3  17      644.61      720.05     34.42 o
   3   3  17      112.04      118.67     13.85 o
   4   3  17      188.59      172.41     25.27 o
   5   3  17      223.68      217.90     23.01 o
   6   3  17     1572.93     1561.35     45.83 o
  -2   4  17       31.67       33.24     24.00 o
  -1   4  17       96.15      122.79     26.49 o
   0   4  17      332.19      347.51     31.43 o
   1   4  17      648.03      644.58     31.96 o
   2   4  17      179.06      206.21     27.43 o
   3   4  17        1.58      -17.83     22.88 o
   4   4  17      174.53      192.36     24.71 o
   5   4  17      948.81      936.03     39.36 o
   6   4  17      525.88      543.14     33.58 o
  -2   5  17      165.22      194.59     26.05 o
  -1   5  17       66.46       98.09     22.00 o
   0   5  17      372.30      373.31     28.69 o
   1   5  17      149.14      140.35     26.04 o
   2   5  17       41.04       32.22     21.79 o
   3   5  17       46.33       70.86     25.05 o
   4   5  17      353.47      320.96     27.58 o
   5   5  17      462.25      504.00     33.05 o
   6   5  17      107.95      101.18     25.67 o
  -1   6  17        0.93       -9.85     20.59 o
   0   6  17       25.55       34.12     22.70 o
   1   6  17      189.97      186.63     24.29 o
   2   6  17      194.62      194.70     28.79 o
   3   6  17       90.55      101.44     24.73 o
   4   6  17       86.15       48.03     24.51 o
   5   6  17       63.08       51.51     21.67 o
   0   7  17      276.40      320.28     28.69 o
   1   7  17      165.64      182.34     24.44 o
   2   7  17       94.94      112.32     25.95 o
   3   7  17       99.07      106.53     24.01 o
   4   7  17       15.69        8.35     23.06 o
   5   7  17      213.09      223.78     30.13 o
   3   8  17      280.79      317.04     33.26 o
   0   0  18        0.96        4.44     22.32 o
   1   0  18        0.02       -1.20     18.39 o
   2   0  18       47.24       37.59     14.81 o
  -1   1  18      103.26      113.37     26.01 o
   0   1  18       90.30       73.69     24.86 o
   1   1  18      645.78      657.29     34.51 o
   2   1  18      452.52      429.88     24.18 o
   3   1  18      436.86      351.22     28.83 o
  -1   2  18       69.89       63.76     21.00 o
   0   2  18      506.01      472.55     31.58 o
   1   2  18      130.61      156.05     25.03 o
   2   2  18      314.59      302.39     26.35 o
   3   2  18       42.28       36.48     13.90 o
   4   2  18      184.77      200.14     23.56 o
  -1   3  18      559.78      658.42     35.72 o
   0   3  18      470.78      397.40     32.01 o
   1   3  18      287.72      245.81     28.31 o
   2   3  18       37.01       33.65     23.29 o
   3   3  18      136.22       94.71     25.77 o
   4   3  18      655.89      669.04     33.91 o
   0   4  18       97.93       93.02     26.10 o
   1   4  18       52.68       63.35     22.85 o
   2   4  18      203.39      226.19     25.64 o
   3   4  18      251.97      271.00     28.72 o
   4   4  18      552.61      566.37     33.59 o
   0   5  18        6.57       10.41     20.60 o
   1   5  18      162.85      172.33     29.02 o
   2   5  18      117.32      125.59     26.04 o
   3   5  18       50.68       81.10     24.77 o
   4   5  18        9.34        4.08     23.49 o
   2   6  18        1.99      -15.82     22.23 o
   3   6  18       10.64       21.05     22.28 o
 
